# Supplementary material for: Moderate organic–inorganic fertilization optimizes soybean productivity by reshaping rhizosphere microbiome–metabolite networks
Source: Front Plant Sci. 2026 Jun 1;17:1823609. doi: 10.3389/fpls.2026.1823609 (PMC13265277; doi:10.3389/fpls.2026.1823609)
Supplement: Supplementary file 1 [file SupplementaryFile1.xlsx]

## Sheet: Table S1
Table S1. Summary of sequencing output and quality control metrics for rhizosphere bacterial communities.
Sample ID	Raw Reads	Clean Reads	Effective Reads	Avg. Read Length(bp)	GC content(%)	Q20(%)	Q30(%)	Effective rate(%)
CF_1	79899	79653	77841	419	56.2	98.98	95.95	97.42
CF_2	79854	79630	72578	417	53.74	98.97	95.86	90.89
CF_3	79952	79710	77339	418	55.61	99.02	96.04	96.73
CK_1	80059	79818	78076	420	56.88	98.99	95.96	97.52
CK_2	79763	79521	77849	420	56.83	98.98	95.96	97.6
CK_3	80205	79970	77961	418	56.26	99.03	96.08	97.2
OF100_1	80109	79902	78673	419	56.76	99	96.01	98.21
OF100_2	80223	80001	78738	419	56.55	99.01	96	98.15
OF100_3	79250	79021	75727	418	56.05	99.04	96.09	95.55
OF30_1	80095	79862	77778	418	55.96	98.99	95.95	97.11
OF30_2	77112	76882	75657	419	56.34	98.99	95.95	98.11
OF30_3	78860	78634	77316	419	55.81	98.99	95.96	98.04
OF70_1	79820	79618	77580	418	54.17	98.99	95.92	97.19
OF70_2	80038	79785	78515	419	56.22	98.99	95.95	98.1
OF70_3	79911	79673	78117	418	56.04	98.98	95.92	97.76
Note: Raw reads represent the total number of sequencing reads generated per sample.Clean reads were obtained after adaptor removal and quality filtering.
Effective reads refer to high-quality reads retained for downstream analyses.Q20 and Q30 indicate the percentage of bases with Phred quality scores ≥20 and ≥30, respectively.

## Sheet: Table S2
#ID	name	CK1-1	CK1-2	CK1-3	CF1-1	CF1-2	CF1-3	OF2_30-1	OF2_30-2	OF2_30-3	OF2_70-1	OF2_70-2	OF2_70-3	OF2_100-1	OF2_100-2	OF2_100-3	Mass Error (ppm)	Formula	m/z	Retention time (min)	KEGG_annotation	KEGG_pathway_annotation	LM_ID(lipidmaps)	CATEGORY(lipidmaps)	MAIN_CLASS(lipidmaps)	SUB_CLASS	HMDB_ID	CAS	kingdom(HMDB)	super_class(HMDB)	HMDB_taxonomy	sub_class(HMDB)	species	CK1-1	CF1-1	OF2_30-1	OF2_70-1	OF2_100-1			HMDB_taxonomy	CK	CF	OF30	OF70	OF100
neg_10001	3alpha,7alpha,12alpha-Trihydroxy-5beta-cholestanoate	166.111	113.965	1479.22	573.873	167.537	728.203	336.541	1042.43	509.91	737.507	3557.09	389.759	428.18	138.085	613.444	-2.29963	C27H46O5	485.302890270723	6.38916666666667	C04722	--	LMST04030001	Sterol Lipids [ST]	Bile acids and derivatives [ST04]	C27 bile acids, alcohols, and derivatives [ST0403]	HMDB0000601	547-98-8	Organic compounds	Lipids and lipid-like molecules	Steroids and steroid derivatives	Bile acids, alcohols and derivatives	Animals	586.434	489.871	629.627	1561.45	393.236			Steroids and steroid derivatives	326724	356297	424297	403985	444301
neg_10010	Cannabidiol	5.89458e-10	5.89458e-10	185.322	56.2106	1.66136	102.427	37.1591	107.488	52.1312	84.2848	386.771	25.91	30.4864	5.89458e-10	47.6787	-13.7052	C21H30O2	687.454398393756	6.38916666666667	--	--	--	--	--	--	--	--	--	--	--	--	--	61.7741	53.4328	65.5928	165.655	26.055			--	4.23324e+06	4.69688e+06	5.43838e+06	5.47605e+06	5.69609e+06
neg_10039	Hexadecanedioic acid	284.064	374.249	303.187	512.864	523.193	388.261	344.667	259.53	323.482	484.447	463.831	279.152	642.996	350.863	358.19	-3.90844	C16H30O4	285.206014357426	6.41771666666667	--	--	--	--	--	--	--	--	--	--	--	--	--	320.5	474.773	309.226	409.143	450.683			Organooxygen compounds	133590	136951	156627	140709	148457
neg_10042	Nocardicin G	45.7936	60.969	61.0611	133.569	98.3451	75.6261	74.2386	28.8164	54.4344	111.573	81.1863	38.4105	171.855	58.055	63.7508	8.39167020581208	C19H19N3O6	430.128820073095	6.41771666666667	--	--	--	--	--	--	--	--	--	--	--	--	--	55.9412	102.513	52.4964	77.0568	97.8869			Fatty Acyls	288365	379985	429382	398416	431906
neg_10048	Slaframine	5.89458e-10	1.99243	24.3234	0.811312	2.39502	9.70232	10.0144	17.8741	0.947426	3.90682	96.9256	3.60552	5.89458e-10	3.65511	6.58085	-7.40258	C10H18N2O2	433.240122206398	6.432	--	--	--	--	--	--	--	--	--	--	--	--	--	8.77194	4.30288	9.61196	34.8126	3.41199			Prenol lipids	139337	180288	184891	186455	190806
neg_10057	(±)12,13-DiHOME	404.64	834.771	638.71	2334.02	520.834	1611.93	5869.21	764.508	1901.35	802.426	1125.04	900.979	1433.79	513.982	3653.33	-2.39537	C18H34O4	313.237680400556	6.43913333333333	--	--	--	--	--	--	--	--	--	--	--	--	--	626.04	1488.93	2845.02	942.816	1867.03			Carboxylic acids and derivatives	197417	214042	252713	246946	263480
neg_1006	D-Mannose	49.2337	23.0283	263.096	92.6702	27.187	48.0124	479.201	42.0686	121.379	104.613	71.8464	35.9335	110.655	39.7627	142.062	-3.70617	C6H12O6	179.055444324681	0.639916666666667	C00936	--	--	--	--	--	HMDB0000169	3458-28-4	Organic compounds	Organic oxygen compounds	Organooxygen compounds	Carbohydrates and carbohydrate conjugates	Microbe,Animals	111.786	55.9566	214.216	70.7975	97.4932			Stilbenes	132.024	109.846	152.651	128.845	90.4956
neg_10077	Plastoquinol-1	215.608	172.708	319.873	319.446	259.553	290.453	135.509	233.241	143.695	176.37	622.877	168.225	126.114	125.092	450.652	-6.64001	C13H18O2	457.256825081816	6.47483333333333	C16693	Photosynthesis(ko00195);;Metabolic pathways(ko01100)	LMPR02010037	Prenol Lipids [PR]	Quinones and hydroquinones [PR02]	Ubiquinones [PR0201]	--	--	--	--	--	--	--	236.063	289.818	170.815	322.491	233.953			Glycerophospholipids	364413	388781	487763	499348	519029
neg_10090	3-Hydroxy-7,8-dihydro-beta-ionol	1558.39	1705.65	1347.77	1266.9	1354.26	1839.7	1255.05	1131.48	1379	1470.94	1455.74	1314.35	1502.92	1319	1366.58	-5.68884	C13H20O2	253.143883875806	6.4891	--	--	--	--	--	--	--	--	--	--	--	--	--	1537.27	1486.95	1255.17	1413.68	1396.17			Sphingolipids	1755.11	1342.92	1629.78	2113.12	1823.21
neg_10095	Megastigmatrienone	817.279	857.689	691.182	632.982	692.725	910.996	645.669	571.957	703.208	772.241	758.232	676.051	766.085	677.643	683.052	-3.72002	C13H18O	235.133260757993	6.4891	--	--	--	--	--	--	HMDB0059906	--	Organic compounds	Organic oxygen compounds	Organooxygen compounds	Carbonyl compounds	Animals	788.716	745.568	640.278	735.508	708.927			Benzimidazoles	36.0066	30.3655	30.9371	39.961	32.813
neg_10099	L-Norvaline	30627.8	33314.4	26105	24724.2	26542.7	34668	25331.7	22711.9	27721.6	29576.7	28996.8	26665.4	30546.8	26883.6	27116	16.2200210668167	C5H11NO2	293.175606240379	6.4891	--	--	--	--	--	--	--	--	--	--	--	--	--	30015.7	28645	25255.1	28412.9	28182.1			Pyrimidine nucleotides	33008	32926	38552.5	39225.8	39626.8
neg_10102	Picrocrocin	89.839	95.983	85.9829	74.4355	93.3276	126.03	69.1064	44.5094	69.847	83.7852	66.8218	57.8319	72.4889	63.5265	66.1775	-7.72748	C16H26O7	329.158025374196	6.4891	--	--	--	--	--	--	--	--	--	--	--	--	--	90.6017	97.9311	61.1542	69.4797	67.3976			Diazines	1416.99	1303.51	1327.29	1172.77	1165.77
neg_10106	Thyrotropin releasing hormone	1037.51	1091.97	920.935	842.797	925.474	1172.56	860.539	761.066	910.785	980.791	990.65	882.174	1023.35	905.127	900.291	-0.508406	C16H22N6O4	361.162792651178	6.4891	C03958	--	--	--	--	--	HMDB0060080	--	Organic compounds	Lipids and lipid-like molecules	Steroids and steroid derivatives	Estrane steroids	Animals	1016.81	980.277	844.13	951.205	942.922			Purine nucleotides	17697.8	18228.1	25431.2	25971.2	25116
neg_10107	Laudanine	77.5966	112.909	81.3331	73.7639	97.8863	113.573	79.3373	61.5298	89.819	90.7115	95.5192	66.6306	106.642	75.6313	75.5142	10.8957401165427	C20H25NO4	378.151498766996	6.4891	--	--	--	--	--	--	--	--	--	--	--	--	--	90.6129	95.0745	76.8954	84.2871	85.9293			Pyrroles	139.593	135.032	134.846	125.303	55.6915
neg_10109	(S)-cis-N-Methylstylopine	103.05	99.6108	114.112	74.8379	118.232	126.378	66.0098	84.9089	73.2278	108.666	175.849	61.2011	85.1187	64.1342	103.479	-9.80033	C20H20NO4+	383.134122119725	6.4891	--	--	--	--	--	--	--	--	--	--	--	--	--	105.591	106.483	74.7155	115.239	84.244			Benzene and substituted derivatives	21627.6	22075.3	25130.9	23979.2	24995.1
neg_10131	Avermectin B2b aglycone	1029.07	1146.49	1223.81	746.723	806.205	1472.98	730.338	791.373	927.094	1049.72	3073.42	704.51	994.442	722.94	933.426	2.71785185123562	C33H48O9	587.324155676726	6.4891	--	--	--	--	--	--	--	--	--	--	--	--	--	1133.12	1008.64	816.268	1609.22	883.602			Tetrapyrroles and derivatives	705.482	707.802	974.362	800.375	875.476
neg_10170	[5-(Aminomethyl)furan-3-yl]methyl diphosphate	120.774	109.004	94.1831	108.341	110.219	104.39	90.4714	113.573	103.321	103.844	78.5131	116.566	103.292	125.306	89.9476	-11.1142	C6H11NO8P2	331.98871727837	6.50338333333333	--	--	--	--	--	--	--	--	--	--	--	--	--	107.987	107.65	102.455	99.641	106.182			Lactones	5481.68	5736.09	6728.19	6914.17	6821.21
neg_10177	2-Heptyl-4(1H)-quinolone	36.0799	52.6928	450.74	226.57	48.6864	313.718	139.693	275.959	180.793	262.786	998.593	117.076	147.295	65.1623	212.407	2.26590746001932	C16H21NO	485.318454130264	6.50338333333333	--	--	--	--	--	--	--	--	--	--	--	--	--	179.838	196.325	198.815	459.485	141.621			Glycerolipids	13451.3	14553.7	18347.5	19139.4	17710.6
neg_10183	27-O-Demethyl-25-O-desacetylrifamycin SV	111.748	121.715	446.006	245.995	91.5061	408.999	158.65	230.107	181.635	262.768	1060.03	93.2093	130.256	74.5789	180.076	-2.56112	C34H43NO11	676.251370092484	6.49625	--	--	--	--	--	--	--	--	--	--	--	--	--	226.49	248.834	190.131	472.002	128.304			Phenol ethers	8727.31	9263.48	1622.58	1993.84	2247.32
neg_10187	Acetylvalerenolic acid	18.5858	14.3784	33.1874	34.5211	9.97305	34.2054	28.0601	63.1714	54.9468	42.5695	193.961	30.0798	64.6533	24.1705	47.3268	0.466362842374396	C17H24O4	291.160319071967	6.51051666666667	--	--	--	--	--	--	--	--	--	--	--	--	--	22.0506	26.2332	48.7261	88.8701	45.3836			Isoquinolines and derivatives	276.096	227.612	165.839	175.975	335.952
neg_10195	9,10,18-Trihydroxystearate	20.6984	34.1467	39.1818	21.5719	27.5387	25.4676	31.1562	36.3848	97.6195	45.486	40.716	20.4505	22.9048	42.0733	35.8619	-4.57189	C18H36O5	331.247478781784	6.5248	C19621	Cutin, suberine and wax biosynthesis(ko00073)	LMFA02000147	Fatty Acyls [FA]	Octadecanoids [FA02]	Other Octadecanoids [FA0200]	HMDB0034295	17705-68-9	Organic compounds	Lipids and lipid-like molecules	Fatty Acyls	Fatty acids and conjugates	Animals	31.3423	24.8594	55.0535	35.5508	33.6133			Pyrimidine nucleosides	181.22	193.444	264.554	124.229	96.4391
neg_10199	Vitamin K1 epoxide	6.31869	5.89458e-10	403.827	159.714	9.16674	210.022	80.3325	345.458	160.796	192.696	1045.52	84.4085	123.99	4.09376	178.535	5.21484226121695	C31H46O3	501.316528547926	6.51766666666667	--	--	--	--	--	--	HMDB0245416	--	Organic compounds	Lipids and lipid-like molecules	Prenol lipids	Quinone and hydroquinone lipids	Animals	136.715	126.301	195.529	440.874	102.206			Peptidomimetics	277.356	249.863	240.05	477.575	119.027
neg_10212	Tetradecanedioic acid	193.72	174.708	168.543	187.985	196.775	170.231	206.21	169.095	166.565	185.63	185.582	187.714	229.098	179.121	192.173	-2.32772	C14H26O4	257.175231901952	6.54621666666667	C11002	--	LMFA01170018	Fatty Acyls [FA]	Fatty Acids and Conjugates [FA01]	Dicarboxylic acids [FA0117]	HMDB0000872	821-38-5	Organic compounds	Lipids and lipid-like molecules	Fatty Acyls	Fatty acids and conjugates	Animals,Plants	178.99	184.997	180.623	186.308	200.131			Lactams	110.504	127.219	155.199	101.307	79.1745
neg_1023	Validamine 7-phosphate	153.445	147.293	207.054	200.806	232.924	178.222	196.482	311.002	243.454	182.333	176.687	203.649	152.124	132.171	174.681	0.593351197628224	C7H16NO7P	302.064793885519	0.639916666666667	--	--	--	--	--	--	--	--	--	--	--	--	--	169.264	203.984	250.313	187.556	152.992			Flavonoids	43579.6	43286.6	53064.4	56537.9	54173.9
neg_10234	Gibberellin A51-catabolite	4.65679	4.52032	2.82266	4.51017	8.06057	4.72521	5.56001	6.26868	5.2671	4.01028	6.89976	6.73168	6.33662	5.44861	6.00435	6.66499044145742	C19H22O5	351.123592048098	6.58203333333333	--	--	--	--	--	--	HMDB0304363	--	Organic compounds	Lipids and lipid-like molecules	Prenol lipids	Diterpenoids	Animals	3.99992	5.76532	5.69859	5.88058	5.92986			Macroline alkaloids	39.0242	27.2232	39.4493	59.2862	78.9146
neg_10245	2-Undecanone	449.87	450.768	396.089	441.145	460.37	441.876	433.312	399.248	418.964	414.237	402.933	432.975	428.563	445.461	408.066	-7.65656	C11H22O	215.16396530069	6.59631666666667	C01875	--	LMFA12000002	Fatty Acyls [FA]	Oxygenated hydrocarbons [FA12]	-	HMDB0033713	112-12-9	Organic compounds	Organic oxygen compounds	Organooxygen compounds	Carbonyl compounds	Microbe,Animals,Plants	432.242	447.797	417.175	416.715	427.364			Hydroxy acids and derivatives	2497.67	2536.22	2280.82	2726.96	3088.79
neg_10291	L-Ala-gamma-D-Glu-DAP-D-Ala	319.287	404.939	321.919	266.173	460.568	480.057	391.118	458.323	447.506	427.321	300.271	503.655	405.098	372.185	437.391	11.3021	C18H30N5O9-	459.202277398635	6.66056666666667	--	--	--	--	--	--	--	--	--	--	--	--	--	348.715	402.266	432.316	410.416	404.892			Plumeran-type alkaloids	45.7919	39.5652	58.8722	85.2524	75.4685
neg_10324	all-trans-4-Hydroxyretinoic acid	76.077	49.3558	347.784	56.2093	29.5838	99.1001	93.4446	93.3578	75.6227	113.033	118.34	67.4215	81.7663	99.5499	98.6891	-0.202031	C20H28O3	315.196504441579	6.67483333333333	C16677	Retinol metabolism(ko00830);;Metabolic pathways(ko01100)	LMPR01090025	Prenol Lipids [PR]	Isoprenoids [PR01]	Retinoids [PR0109]	HMDB0006254	66592-72-1	Organic compounds	Lipids and lipid-like molecules	Prenol lipids	Retinoids	Animals	157.739	61.6311	87.475	99.598	93.3351			Aporphines	102.736	79.5486	79.8986	110.843	105.147
neg_1033	Pantetheine 4'-phosphate	3754.77	3419.8	9992.26	13016	7244.14	6800.61	8385.91	9321.36	8367.93	6879.32	9496.03	4538.13	5295.31	4153.21	7372.8	34.5589838204343	C11H23N2O7PS	379.083401980397	0.639916666666667	C01134	Carbapenem biosynthesis(ko00332);;Pantothenate and CoA biosynthesis(ko00770);;Metabolic pathways(ko01100);;Biosynthesis of secondary metabolites(ko01110);;Biosynthesis of cofactors(ko01240)	--	--	--	--	HMDB0001416	2226-71-3	Organic compounds	Organic acids and derivatives	Carboxylic acids and derivatives	Amino acids, peptides, and analogues	Animals	5722.27	9020.24	8691.73	6971.16	5607.11			Phenanthrenes and derivatives	1385.65	1317.83	1298.36	1460.37	1244.06
neg_10356	(1S,4R)-1-Hydroxy-2-oxolimonene	134.795	149.63	197.354	142.938	173.893	159.834	149.963	160.834	147.083	169.969	214.544	137.054	201.633	166.403	165.771	-6.27932	C10H16O2	395.241799209613	6.68911666666667	C11937	Limonene and pinene degradation(ko00903);;Biosynthesis of secondary metabolites(ko01110)	LMPR0102090042	Prenol Lipids [PR]	Isoprenoids [PR01]	C10 isoprenoids (monoterpenes) [PR0102]	--	--	--	--	--	--	--	160.593	158.888	152.627	173.856	177.936			Pteridines and derivatives	745.493	716.923	650.458	1057.69	732.361
neg_10362	[6]-Gingerdiol 3,5-diacetate	20.0423	40.4542	195.181	37.2019	72.7561	83.0137	31.9173	30.257	57.2446	33.5608	158.411	9.41234	14.9781	16.7272	33.0806	-3.85625	C21H32O6	379.211146086772	6.7034	--	--	--	--	--	--	HMDB0040568	143615-75-2	Organic compounds	Lipids and lipid-like molecules	Fatty Acyls	Fatty alcohol esters	Animals	85.2258	64.3239	39.8063	67.1282	21.5953			Tetrahydrofurans	2466.05	2762.02	2305.22	2828.87	2251.69
neg_10374	4,4'-Diaponeurosporene	39.9261	5.18159	1185.52	388.51	67.744	735.594	189.066	1430.29	873.491	546.154	8387.47	326.584	289.403	60.9862	392.391	6.18035121272513	C30H42	447.331541723833	6.73125	C16145	Carotenoid biosynthesis(ko00906);;Biosynthesis of secondary metabolites(ko01110)	LMPR01070132	Prenol Lipids [PR]	Isoprenoids [PR01]	C40 isoprenoids (tetraterpenes) [PR0107]	--	--	--	--	--	--	--	410.208	397.283	830.95	3086.73	247.593			Non-metal oxoanionic compounds	10228	6861.26	7052.09	8355.63	12269.2
neg_1038	Astringin	133.505	77.1413	185.426	74.6746	139.371	115.492	194.223	80.9341	182.797	116.774	107.071	162.69	70.5983	50.584	150.304	-7.86431	C20H22O9	451.121391246338	0.639916666666667	--	--	--	--	--	--	HMDB0303169	--	Organic compounds	Phenylpropanoids and polyketides	Stilbenes	Stilbene glycosides	Animals	132.024	109.846	152.651	128.845	90.4956			5'-deoxyribonucleosides	20723.6	10826.8	10475.2	10089.2	12863.6
neg_10380	PE(14:0/0:0)	88.4278	74.1808	152.806	87.0817	115.518	225.267	54.2547	90.802	53.0411	71.5291	162.275	50.6789	55.4726	51.3434	61.1269	-2.70476	C19H40NO7P	424.245812612267	6.73838333333333	--	--	LMGP02050003	Glycerophospholipids [GP]	Glycerophosphoethanolamines [GP02]	Monoacylglycerophosphoethanolamines [GP0205]	HMDB0011500	--	Organic compounds	Lipids and lipid-like molecules	Glycerophospholipids	Glycerophosphoethanolamines	Microbe,Animals	105.138	142.622	66.0326	94.8276	55.981			Organic phosphoric acids and derivatives	774.124	807.002	983.861	920.522	1014.8
neg_10383	Gentamicin C1a	18.8056	12.7156	391.608	164.594	34.2974	178.807	93.1726	296.589	135.141	184.365	675.255	114.368	82.6094	27.23	142.399	-8.44641	C19H39N5O7	484.250555068614	6.73838333333333	--	--	--	--	--	--	--	--	--	--	--	--	--	141.043	125.9	174.967	324.663	84.0795			acids and derivatives	48.0834	2.89882	0.982821	21.7623	3.59911
neg_10405	(9Z,11E)-(13S)-13-Hydroperoxyoctadeca-9,11-dienoic acid	36.3236	33.1719	89.2123	26.1608	29.9655	60.852	57.621	43.0717	38.1757	45.3852	65.0059	24.1615	30.9046	18.4095	52.0093	-0.436232	C18H32O4	333.204591119886	6.7598	C04717	Linoleic acid metabolism(ko00591);;Metabolic pathways(ko01100)	LMFA02000034	Fatty Acyls [FA]	Octadecanoids [FA02]	Other Octadecanoids [FA0200]	HMDB0003871	33964-75-9	Organic compounds	Lipids and lipid-like molecules	Fatty Acyls	Lineolic acids and derivatives	Animals	52.9026	38.9928	46.2895	44.8509	33.7745			Imidazopyrimidines	14399.7	13502.9	13379.9	13563.3	13983.5
neg_10413	9-[6(RS)-8-diamino-5,6,7,8-tetradeoxy-beta-D-ribo-octofuranosyl]-9H-purin-6-amine	2.56424	5.89458e-10	216.051	40.5444	5.89458e-10	52.7007	6.63685	29.3983	16.5715	47.9469	217.238	5.89458e-10	1.41241	5.89458e-10	8.07901	39.692892104673	C13H23N7O3+2	649.391013992268	6.76695	--	--	--	--	--	--	--	--	--	--	--	--	--	72.8718	31.0817	17.5356	88.3949	3.16381			Pyridines and derivatives	126548	135565	175345	166688	189670
neg_10428	2(R)-HOT	133.234	94.3933	158.516	88.9416	89.5735	116.954	132.176	109.174	82.5559	123.975	177.808	68.4734	114.983	115.682	131.658	1.62619026530563	C18H30O3	315.194641097658	6.82405	--	--	--	--	--	--	--	--	--	--	--	--	--	128.714	98.4897	107.968	123.419	120.774			Indoles and derivatives	18046.2	23083.3	19864.7	19920.3	22239.9
neg_10435	12-Methyltetradecanoic acid	272.661	371.931	305.985	294.94	522.849	360.342	250.497	301.788	278.202	291.281	275.575	279.905	267.626	260.73	244.506	-3.7772	C15H30O2	287.221868140877	6.8312	C16665	Two-component system(ko02020)	LMFA01020008	Fatty Acyls [FA]	Fatty Acids and Conjugates [FA01]	Branched fatty acids [FA0102]	--	--	--	--	--	--	--	316.859	392.711	276.829	282.254	257.621			Tropones	124.214	11.6263	32.1841	168.601	25.5402
neg_10436	(7Z,10Z,13Z,16Z,19Z)-Docosapentaenoic acid	83.6808	87.4163	399.18	113.605	90.3733	126.867	61.0091	70.0257	62.6997	125.859	133.173	50.9996	68.8255	53.0335	80.4642	6.31896765727974	C22H34O2	365.227368505726	6.8312	--	--	--	--	--	--	--	--	--	--	--	--	--	190.092	110.282	64.5782	103.344	67.4411			Macrolide lactams	2350.25	2690.55	2393.05	2711.84	2482.2
neg_10438	piericidin A	103.965	60.8845	385.061	148.291	110.372	125.378	127.478	141.481	202.466	166.488	388.766	80.8064	99.3162	81.8828	103.772	0.202575885653522	C25H37NO4	436.247010613776	6.8312	--	--	--	--	--	--	--	--	--	--	--	--	--	183.303	128.014	157.142	212.02	94.9902			Morphinans	654.423	891.11	503.852	612.043	675.419
neg_10440	24-Methylidenecycloartanol	52.5048	32.1691	1750.63	619.227	120.111	458.708	355.07	592.061	534.231	913.591	490.112	391.714	472.826	322.003	1073.02	-27.6945	C31H52O	475.359020877532	6.8312	C08830	Steroid biosynthesis(ko00100);;Metabolic pathways(ko01100);;Biosynthesis of secondary metabolites(ko01110)	LMST01100001	Sterol Lipids [ST]	Sterols [ST01]	Cycloartanols and derivatives [ST0110]	HMDB0303481	--	Organic compounds	Lipids and lipid-like molecules	Steroids and steroid derivatives	Cycloartanols and derivatives	Animals	611.769	399.349	493.788	598.472	622.616			Quinolines and derivatives	1874.93	1783.33	1676.81	1935.24	1856.89
neg_10441	Avermectin B2a aglycone	371.168	294.046	439.148	333.829	278.026	305.608	276.354	294.703	274.004	281.479	456.32	318.575	283.962	272.96	419.932	-20.9783	C34H50O9	601.325570568376	6.8312	--	--	--	--	--	--	--	--	--	--	--	--	--	368.121	305.821	281.687	352.125	325.618			Flavin nucleotides	9972.56	20299.9	6040.28	6833.48	7480.95
neg_10451	Secalciferol	854.753	782.979	805.079	661.43	711.64	932.559	603.249	592.87	419.607	526.027	765.759	599.61	907.921	967.451	645.627	-11.5866	C27H44O3	415.316944998789	6.84546666666667	--	--	--	--	--	--	HMDB0060508	--	Organic compounds	Lipids and lipid-like molecules	Steroids and steroid derivatives	Vitamin D and derivatives	Animals	814.27	768.543	538.575	630.466	840.333			Cytochalasans	3.16571	0.406262	2.19913	51.1551	4.42618
neg_10456	5S,8R-DiHODE	133.128	92.8772	216.89	85.3209	90.2432	141.823	216.477	89.3428	95.4237	126.649	184.62	51.3384	131.617	84.2889	138.32	2.3899261008107	C18H32O4	333.205473531249	6.85975	C20186	Linoleic acid metabolism(ko00591)	LMFA02000284	Fatty Acyls [FA]	Octadecanoids [FA02]	Other Octadecanoids [FA0200]	--	--	--	--	--	--	--	147.631	105.796	133.748	120.869	118.075			(5'-5')-dinucleotides	136135	137069	175981	180121	177419
neg_10458	Tiglylcarnitine	120.409	8.14852	154.403	62.5729	298.381	133.285	56.431	164.42	121.854	62.0423	317.014	45.0585	33.8757	30.2606	57.6845	-6.88253	C12H21NO4	531.288972250909	6.85975	--	--	--	--	--	--	HMDB0002366	64681-36-3	Organic compounds	Lipids and lipid-like molecules	Fatty Acyls	Fatty acid esters	Animals	94.32	164.746	114.235	141.372	40.6069			Organic oxoanionic compounds	31951.8	31390.9	39804.8	41235.8	41013.4
neg_10464	2,3-dinor Thromboxane B1	437.687	427.961	412.619	395.938	592.596	490.644	429.15	412.573	409.247	462.305	474.037	459.134	452.883	468.319	473.185	-2.93282	C18H32O6	343.211602774978	6.87403333333333	--	--	--	--	--	--	--	--	--	--	--	--	--	426.089	493.059	416.99	465.158	464.796			Cinnamic acids and derivatives	105972	104202	134885	139137	139197
neg_10475	17-O-Acetylajmaline	5.89458e-10	5.89458e-10	5.65478	6.60431	4.44555	5.89458e-10	5.89458e-10	1.77645	3.42808	5.89458e-10	9.18636	2.71355	2.20325	5.89458e-10	5.89458e-10	1.01485753165748	C22H28N2O3	773.390132893849	6.88116666666667	--	--	--	--	--	--	--	--	--	--	--	--	--	1.88493	3.68329	1.73484	3.96664	0.734416			Heteroaromatic compounds	2395.08	2379.47	2547.36	2452.41	2613.34
neg_10486	12-OxoETE	122.936	127.236	158.205	130.364	172.913	157.737	104.535	99.9155	107.748	110.731	132.853	101.649	104	101.105	111.242	-0.162777	C20H30O3	363.217645891933	6.90258333333333	C14807	Arachidonic acid metabolism(ko00590)	LMFA03060019	Fatty Acyls [FA]	Eicosanoids [FA03]	Hydroxy/hydroperoxyeicosatetraenoic acids [FA0306]	HMDB0013633	108437-64-5	Organic compounds	Lipids and lipid-like molecules	Fatty Acyls	Fatty acids and conjugates	Animals	136.126	153.671	104.066	115.078	105.449			Keto acids and derivatives	46362.8	44923.4	48891.5	50240.7	50410.4
neg_10500	Sphingosine 1-phosphate	104.227	86.7884	132.058	94.6495	80.2914	78.066	108.98	80.4467	61.0037	110.424	164.735	66.8601	78.4774	84.6571	93.0538	-1.70978	C18H38NO5P	424.246314390316	6.90971666666667	C06124	Sphingolipid metabolism(ko00600);;Metabolic pathways(ko01100);;Calcium signaling pathway(ko04020);;Sphingolipid signaling pathway(ko04071);;Phospholipase D signaling pathway(ko04072);;Neuroactive ligand-receptor interaction(ko04080);;Apelin signaling pathway(ko04371);;Fc gamma R-mediated phagocytosis(ko04666);;Tuberculosis(ko05152)	LMSP01050001	Sphingolipids [SP]	Sphingoid bases [SP01]	Sphingoid base 1-phosphates [SP0105]	HMDB0000277	26993-30-6	Organic compounds	Lipids and lipid-like molecules	Sphingolipids	Phosphosphingolipids	Animals	107.691	84.3356	83.4767	114.007	85.3961			Imidazole ribonucleosides and ribonucleotides	595.001	508.258	322.531	314.685	716.719
neg_10510	(±)13-HpODE	330.153	594.593	887.643	931.597	946.295	631.999	2620.53	637.071	3984.13	933.718	1494.86	588.389	1150.05	437.186	1313.42	-1.58947	C18H32O4	311.222286791587	6.924	--	--	--	--	--	--	--	--	--	--	--	--	--	604.13	836.63	2413.91	1005.66	966.885			Piperidines	1.02194	0.158194	0.00218151	0.0408352	5.89458e-10
neg_10526	12-Keto-leukotriene B4	40.3063	19.6083	160.382	58.7508	55.3684	106.094	150.003	39.8203	140.559	68.7811	171.647	18.2098	67.4357	9.84297	43.3474	-1.6971	C20H30O4	379.212045115054	6.93113333333333	C05949	Arachidonic acid metabolism(ko00590)	LMFA03020024	Fatty Acyls [FA]	Eicosanoids [FA03]	Leukotrienes [FA0302]	HMDB0004234	136696-10-1	Organic compounds	Lipids and lipid-like molecules	Fatty Acyls	Eicosanoids	Animals	73.4322	73.4045	110.127	86.2126	40.2087			Benzoxazines	414.912	399.142	407.43	416.945	429.932
neg_10531	Arginyl-Valine	6.21144	6.95042	84.6496	52.7247	1.531	66.5056	1.60458	29.2645	11.0075	42.7702	195.605	6.09708	4.47731	2.01069	36.2309	-14.9212	C11H23N5O3	583.321426869733	6.93113333333333	--	--	--	--	--	--	HMDB0028722	2896-20-0	Organic compounds	Organic acids and derivatives	Carboxylic acids and derivatives	Amino acids, peptides, and analogues	Animals	32.6038	40.2537	13.9589	81.4907	14.2396			Dihydrofurans	3629.69	3518.34	3565.8	3562.68	3787.07
neg_1056	Raffinose	77.5781	17.6973	306.385	160.499	5.89458e-10	4.82751	71.2778	5.13353	12.911	80.3992	47.8543	5.89458e-10	62.2321	38.9682	75.6825	-3.18953	C18H32O16	1007.3275773236	0.654183333333333	--	--	--	--	--	--	--	--	--	--	--	--	--	133.887	55.1089	29.7741	42.7512	58.9609			Purine nucleosides	665.197	623.384	750.783	639.496	762.713
neg_10574	Brassinolide	14.3958	1.03636	532.679	345.208	16.0978	355.037	99.4591	245.406	144.054	262.169	1099.03	74.6094	107.636	6.93192	214.339	33.5763556334869	C28H48O6	515.330618794264	6.94541666666667	--	--	--	--	--	--	--	--	--	--	--	--	--	182.704	238.781	162.973	478.602	109.636			Furans	193.989	185.371	186.671	186.161	186.835
neg_10581	Niddamycin	5.89458e-10	2.36527	29.5016	18.653	1.45413	14.6901	0.938203	3.63256	0.858314	21.5416	44.5439	0.317117	3.28119	1.31828	5.91197	1.45799297908051	C39H63NO14	790.400645335087	6.94541666666667	--	--	--	--	--	--	--	--	--	--	--	--	--	10.6223	11.5991	1.80969	22.1342	3.50381			Organic phosphonic acids and derivatives	1054.71	1033.05	997.866	1038.18	1076.15
neg_10590	Caprylic acid	323.031	340.998	289.736	308.311	355.637	298.189	290.556	307.947	293.607	309.106	281.704	314.414	287.955	296.63	281.066	-3.62106	C8H16O2	287.221739374455	6.97396666666667	--	--	--	--	--	--	--	--	--	--	--	--	--	317.922	320.712	297.37	301.741	288.55			Phenol esters	716.845	757.869	668.961	674.836	1699.02
neg_10602	Hexadecanedioate	317.227	476.714	320.565	393.959	624.943	444.335	539.74	315.132	374.366	403.035	303.617	322.421	357.688	293.993	336.415	-4.94262	C16H30O4	285.205718358902	6.9811	--	--	--	--	--	--	--	--	--	--	--	--	--	371.502	487.746	409.746	343.024	329.365			Azolidines	107.811	66.3383	57.8142	76.7727	32.2758
neg_10616	L-Arginine	112.44	104.397	104.493	103.052	100.428	108.73	101.929	95.1664	105.886	99.4768	113.019	102.498	96.0166	95.1707	92.7167	-16.421	C6H14N4O2	385.187033233245	6.98825	--	--	--	--	--	--	--	--	--	--	--	--	--	107.11	104.07	100.994	104.998	94.6346			Thioethers	4882.91	5239.88	6213.01	6029.78	6710.58
neg_10619	ethylglyoxalbis(guanylhydrazone)	3.53587	5.6177	60.2466	25.6099	25.4059	28.7374	5.89458e-10	34.469	30.9554	9.528	110.085	5.67484	3.63088	1.38629	2.93925	-9.18103	C6H16N8+2	445.294112811998	6.98825	--	--	--	--	--	--	--	--	--	--	--	--	--	23.1334	26.5844	21.8082	41.7626	2.65214			Benzopyrans	30459.1	30581.4	31470.4	28686.7	32725.6
neg_10629	CDP-abequose	5.89458e-10	6.49648	5.89458e-10	1.82267	28.0446	6.43483	1.34883	1.57085	5.89458e-10	6.30134	5.89458e-10	4.91277	5.89458e-10	9.23709	5.79378	-31.713	C15H25N3O14P2	532.056993713372	7.0027	--	--	--	--	--	--	--	--	--	--	--	--	--	2.16549	12.1007	0.973226	3.73803	5.01029			Organic sulfonic acids and derivatives	11.9845	12.7202	24.5963	11.5582	14.4342
neg_10656	3-Oxotetradecanoyl-CoA	108.292	152.957	65.9512	52.3222	204.044	170.059	84.1961	99.8947	154.355	106.162	4.76175	125.95	133.67	122.842	95.0264	-20.0364	C35H60N7O18P3S	1026.24237834867	7.01698333333333	C05261	Fatty acid elongation(ko00062);;Fatty acid degradation(ko00071);;Metabolic pathways(ko01100);;Fatty acid metabolism(ko01212)	LMFA07050256	Fatty Acyls [FA]	Fatty esters [FA07]	Fatty acyl CoAs [FA0705]	HMDB0003935	122364-86-7	Organic compounds	Lipids and lipid-like molecules	Fatty Acyls	Fatty acyl thioesters	Microbe,Animals	109.066	142.142	112.815	78.9581	117.18			Isoflavonoids	4.68662	0.310726	1.17892e-09	0.639279	1.17892e-09
neg_10668	Dimethylbenzimidazole	35.022	25.2837	47.7139	21.8938	37.9679	31.2348	30.1672	29.7343	32.9099	27.2727	68.8082	23.8021	44.1089	20.5906	33.7396	0.845917825670958	C9H10N2	291.161767379393	7.02411666666667	C03114	Riboflavin metabolism(ko00740);;Porphyrin metabolism(ko00860);;Metabolic pathways(ko01100);;Biosynthesis of cofactors(ko01240)	--	--	--	--	HMDB0003701	582-60-5	Organic compounds	Organoheterocyclic compounds	Benzimidazoles	_	Animals	36.0066	30.3655	30.9371	39.961	32.813			Lignan lactones	33.0935	35.4425	36.7671	30.4433	33.9082
neg_10690	dTDP-3-amino-3,6-dideoxy-D-glucose	734.458	833.288	500.131	537.872	985.452	801.194	677.468	699.88	862.179	687.115	317.358	809.856	754.925	769.712	737.052	10.329945221178	C16H27N3O14P2	592.097261985767	7.01698333333333	--	--	--	--	--	--	--	--	--	--	--	--	--	689.292	774.839	746.509	604.776	753.897			Benzofurans	12.8812	8.56149	7.38639	96.6355	4.3316
neg_10692	4'-O-Demethylrebeccamycin	451.142	485.053	369.27	333.47	603.473	531.307	395.855	422.342	545.306	447.816	247.277	521.209	499.131	482.222	433.379	4.69844082284942	C26H19Cl2N3O7	576.037281097238	7.01698333333333	--	--	--	--	--	--	--	--	--	--	--	--	--	435.155	489.417	454.501	405.434	471.577			Phenols	16211.8	16842.4	20376.7	19110	20500.5
neg_10696	dTDP-4-dimethylamino-4,6-dideoxy-5-C-methyl-D-allose	105.302	119.117	76.409	62.8051	123.022	105.442	85.6472	87.0185	113.891	88.4788	30.9308	116.244	105.474	101.947	84.8817	-3.57546	C19H33N3O14P2	624.11107084807	7.01698333333333	--	--	--	--	--	--	--	--	--	--	--	--	--	100.276	97.0896	95.5189	78.5512	97.4342			Organonitrogen compounds	6309.26	8822.37	11351.7	9735.15	10920.2
neg_10699	5-Thymidylic acid	229.804	258.614	180.958	179.376	277.348	259.616	204.37	230.422	254.916	196.287	146.983	235.541	243.158	238.597	214.946	-18.3824	C10H15N2O8P	643.09408739905	7.01698333333333	C00364	Pyrimidine metabolism(ko00240);;Metabolic pathways(ko01100);;Nucleotide metabolism(ko01232);;Antifolate resistance(ko01523)	--	--	--	--	HMDB0001227	365-07-1	Organic compounds	Nucleosides, nucleotides, and analogues	Pyrimidine nucleotides	Pyrimidine deoxyribonucleotides	Microbe,Animals	223.125	238.78	229.903	192.937	232.234			Dioxolanes	242438	234489	245365	259351	267279
neg_10701	GDP-D-glycero-alpha-D-manno-heptose	138.271	154.802	99.4083	110.701	164.914	153.903	127.159	103.051	139.311	115.326	45.1384	159.847	131.403	141.143	121.387	-21.6436	C17H27N5O17P2	656.048639928954	7.01698333333333	--	--	--	--	--	--	--	--	--	--	--	--	--	130.827	143.173	123.173	106.771	131.311			_	164.147	151.958	132.42	93.1579	170.196
neg_1071	Malvidin 3-O-(acetylglucoside)	47.7463	38.2088	216.412	163.771	33.6926	26.9001	30.6423	39.7006	25.6524	55.4669	49.2112	10.484	41.12	29.5162	48.5231	-1.85073	C25H27O13+	1107.25775102195	0.654183333333333	--	--	LMPK12010381	Polyketides [PK]	Flavonoids [PK12]	Anthocyanidins [PK1201]	--	--	--	--	--	--	--	100.789	74.788	31.9984	38.3874	39.7198			Oxepanes	379.861	512.968	422.649	402.432	366.368
neg_1073	UDP-N-acetylmuramoyl-L-alanyl-D-glutamyl-meso-2,6-diaminoheptanedioate-D-alanine	8.71365	3.7644	109.514	160.291	37.5414	29.781	38.8814	79.3967	44.0217	50.5697	92.547	8.72125	22.7171	10.8033	45.3943	-7.62122	C38H58N8O27P2-2	1119.27284748482	0.64705	--	--	--	--	--	--	--	--	--	--	--	--	--	40.6641	75.8711	54.0999	50.6127	26.3049			Benzothiazoles	36198.1	38573.4	48947.1	46242.3	52151.1
neg_10737	Oxyapramycin	69.3136	104.028	20.5401	51.3803	45.8445	18.659	65.3378	119.641	610.833	29.1969	32.3064	31.9053	30.0997	39.7673	34.1085	-5.6277	C21H41N5O12	1109.53681727303	7.0384	--	--	--	--	--	--	--	--	--	--	--	--	--	64.6274	38.6279	265.271	31.1362	34.6585			Carboximidic acids and derivatives	16504.8	22156.1	24269.1	23728.4	25445.7
neg_10739	Prostaglandin D2 methyl ester	36.0819	33.0867	420.408	59.8004	47.259	72.9397	23.9138	38.5612	15.698	106.476	83.1395	14.0528	33.6471	27.6384	32.6155	-2.87071	C21H34O5	365.232296387345	7.0384	--	--	--	--	--	--	--	--	--	--	--	--	--	163.192	59.9997	26.0576	67.8893	31.3003			Ergoline and derivatives	12.6593	11.3337	12.6638	12.5335	6.68382
neg_10742	Caloxanthin	31.0316	23.7815	295.007	10.7055	25.6517	40.8014	25.6477	135.485	37.2956	39.1578	503.802	34.3087	32.9856	30.3592	39.5585	-36.1882	C40H56O3	605.376464285537	7.0384	C16282	Carotenoid biosynthesis(ko00906)	LMPR01070134	Prenol Lipids [PR]	Isoprenoids [PR01]	C40 isoprenoids (tetraterpenes) [PR0107]	--	--	--	--	--	--	--	116.607	25.7195	66.1427	192.423	34.3011			Allyl-type 1,3-dipolar organic compounds	104.035	109.799	115.882	113.121	121.901
neg_10758	13,14-dihydro-15-keto-PGA2	120.803	69.1408	374.117	97.8591	54.9695	102.887	171.496	125.546	123.551	188.25	257.316	26.4627	81.8677	52.8482	105.737	-2.14551	C20H30O4	333.206415949452	7.06625	--	--	LMFA03010033	Fatty Acyls [FA]	Eicosanoids [FA03]	Prostaglandins [FA0301]	HMDB0001244	74872-89-2	Organic compounds	Lipids and lipid-like molecules	Fatty Acyls	Eicosanoids	Animals	188.02	85.2386	140.198	157.343	80.1509			Oxazinanes	0.00208272	0.0948255	5.89458e-10	5.89458e-10	5.89458e-10
neg_10772	L-Leucine	108.342	97.1389	175.706	117.974	179.973	145.109	129.873	88.2916	135.05	131.939	132.324	104.397	115.763	93.8931	87.9618	0.597846534518092	C6H13NO2	307.187616940599	7.08051666666667	C00123	Valine, leucine and isoleucine degradation(ko00280);;Valine, leucine and isoleucine biosynthesis(ko00290);;Glucosinolate biosynthesis(ko00966);;Aminoacyl-tRNA biosynthesis(ko00970);;Biosynthesis of plant secondary metabolites(ko01060);;Biosynthesis of alkaloids derived from histidine and purine(ko01065);;Metabolic pathways(ko01100);;Biosynthesis of secondary metabolites(ko01110);;2-Oxocarboxylic …	--	--	--	--	HMDB0000687	61-90-5	Organic compounds	Organic acids and derivatives	Carboxylic acids and derivatives	Amino acids, peptides, and analogues	Microbe,Animals	127.062	147.686	117.738	122.887	99.206			Azoles	15.3086	9.10889	30.2324	21.4905	25.4022
neg_10808	3-Methyl-1-hydroxybutyl-ThPP	47.1437	48.6316	40.232	36.9223	61.709	51.9143	42.9238	56.5307	55.1558	50.87	27.4719	60.8824	55.1799	55.4442	58.4175	15.0367172357006	C17H29N4O8P2S+	546.095220004553	7.10193333333333	C15974	Valine, leucine and isoleucine degradation(ko00280)	--	--	--	--	HMDB0006865	--	Organic compounds	Organoheterocyclic compounds	Diazines	Pyrimidines and pyrimidine derivatives	Animals	45.3358	50.1819	51.5368	46.4081	56.3472			Thioacetals	131.498	132.716	150.843	159.775	150.774
neg_10818	Tylactone	2.01741	8.09876	22.1255	8.57371	26.2046	8.35382	5.19582	4.85846	9.6117	5.89458e-10	46.9697	4.85884	5.89458e-10	5.89458e-10	1.06712	24.3287821166711	C23H38O5	429.250917772201	7.10908333333333	--	--	--	--	--	--	--	--	--	--	--	--	--	10.7472	14.3774	6.55533	17.2762	0.355706			Organic carbonic acids and derivatives	2919.12	3166.81	4602.25	4418.03	4861.2
neg_10825	dTDP-3-N,N-dimethylamino-2,3,6-trideoxy-4-keto-D-glucose	320.043	308.41	283.059	237.772	333.78	327.615	284.751	342.948	362.381	289.852	200.448	398.261	327.342	346.792	376.583	23.3814463539133	C18H29N3O13P2	556.123311041081	7.10908333333333	--	--	--	--	--	--	--	--	--	--	--	--	--	303.837	299.722	330.027	296.187	350.239			Triazines	14.3345	11.2838	1263.05	1054.4	1527.85
neg_10826	Biotinyl-5'-AMP	23.9112	30.995	33.3605	10.2141	16.9752	27.2265	20.9367	35.5045	33.3329	28.6599	29.4754	41.4569	17.8894	28.9481	36.8078	-16.3207	C20H28N7O9PS	608.100730352617	7.10908333333333	C05921	--	--	--	--	--	HMDB0004220	4130-20-5	Organic compounds	Nucleosides, nucleotides, and analogues	Purine nucleotides	Purine ribonucleotides	Animals	29.4223	18.1386	29.9247	33.1974	27.8818			Phthalide isoquinolines	5.89458e-10	5.89458e-10	5.89458e-10	20.1647	5.89458e-10
neg_10833	PE(16:1(9Z)/0:0)	94.039	85.1152	184.165	103.569	107.363	94.603	82.5456	232.876	223.856	115.528	273.613	41.9781	69.6013	74.7635	64.5895	-1.74758	C21H42NO7P	450.261824256342	7.11621666666667	--	--	LMGP02050010	Glycerophospholipids [GP]	Glycerophosphoethanolamines [GP02]	Monoacylglycerophosphoethanolamines [GP0205]	HMDB0011504	--	Organic compounds	Lipids and lipid-like molecules	Glycerophospholipids	Glycerophosphoethanolamines	Microbe,Animals	121.106	101.845	179.759	143.706	69.6514			Naphthalenes	247.251	250.768	324.209	316.242	370.631
neg_10844	Neoabietinol	185.297	143.889	172.224	137.255	117.572	134.051	99.4004	97.2117	89.3502	136.469	109.882	91.2885	97.3922	101.085	139.24	-0.524577	C20H32O	323.214565738941	7.13763333333333	C11884	Diterpenoid biosynthesis(ko00904);;Biosynthesis of secondary metabolites(ko01110)	--	--	--	--	--	--	--	--	--	--	--	167.137	129.626	95.3208	112.546	112.572
neg_10847	PGF2α 1,9-lactone	6847.86	7535.44	17956	12474.8	7991.58	7429.43	6730.89	5658.66	5261.95	6488.54	6746.99	5980.64	5726.18	7605.41	13245.3	-1.76354	C20H32O4	381.230531461515	7.13763333333333	--	--	--	--	--	--	--	--	--	--	--	--	--	10779.8	9298.62	5883.83	6405.39	8858.97
neg_10854	Cortisol 21-acetate	77.9791	55.621	215.184	152.883	132.897	144.257	4.65539	15.3312	5.68601	19.8098	52.9187	5.89458e-10	0.965001	1.802	9.04444	1.77713927316939	C23H32O6	403.213330666639	7.13763333333333	C02821	--	LMST02030093	Sterol Lipids [ST]	Steroids [ST02]	C21 steroids (gluco/mineralocorticoids, progestogins) and derivatives [ST0203]	--	--	--	--	--	--	--	116.261	143.346	8.55753	24.2428	3.93714
neg_10863	19-Hydroxyandrost-4-ene-3,17-dione	65.3942	17.8652	1793.44	1234.35	123.619	1193.67	260.939	645.643	384.867	965.775	3358.14	97.7668	173.091	5.69207	455.794	-1.62144	C19H26O3	649.373612294789	7.14476666666667	C05290	Steroid hormone biosynthesis(ko00140);;Metabolic pathways(ko01100)	LMST02020067	Sterol Lipids [ST]	Steroids [ST02]	C19 steroids (androgens) and derivatives [ST0202]	HMDB0003955	510-64-5	Organic compounds	Lipids and lipid-like molecules	Steroids and steroid derivatives	Androstane steroids	Animals	625.568	850.547	430.483	1473.89	211.525
neg_1088	4,5-dihydroxy-2,3-pentanedione	59.3241	33.1766	119.548	63.5038	11.5833	22.2527	92.9323	34.0884	21.7614	66.3606	48.6944	16.2689	61.4118	38.3468	66.7597	-1.82712	C5H8O4	323.098022992983	0.64705	--	--	--	--	--	--	--	--	--	--	--	--	--	70.6827	32.4466	49.594	43.7746	55.5061
neg_10886	Sclareol	16.6827	15.8135	13.5436	20.0438	16.0265	11.674	15.2279	14.7975	11.9118	18.5074	10.664	18.1573	15.4543	17.808	18.5057	8.69974062726385	C20H36O2	343.243613575997	7.17345	--	--	--	--	--	--	--	--	--	--	--	--	--	15.3466	15.9148	13.9791	15.7762	17.256
neg_10892	15(S)-15-methyl PGF2α ethyl amide	58.8793	53.8844	41.0792	58.7842	65.3813	62.2215	62.2649	47.8933	49.8815	51.1814	48.7301	57.8819	55.237	59.4075	56.434	-3.55311	C23H41NO4	394.294877809274	7.17345	--	--	--	--	--	--	--	--	--	--	--	--	--	51.281	62.129	53.3466	52.5978	57.0262
neg_10900	PC(16:1(9Z)/0:0)	32.7594	40.6167	108.432	78.6003	90.0643	81.6894	32.0643	130.601	102.326	50.9766	193.201	16.1795	14.3331	19.7822	16.7775	-2.87472	C24H48NO7P	538.313624235393	7.16631666666667	C04230	--	LMGP01050022	Glycerophospholipids [GP]	Glycerophosphocholines [GP01]	Monoacylglycerophosphocholines [GP0105]	HMDB0010383	76790-27-7	Organic compounds	Lipids and lipid-like molecules	Glycerophospholipids	Glycerophosphocholines	Microbe,Animals	60.6029	83.4513	88.3302	86.7856	16.9643
neg_10902	Nebramycin 5'	293.622	986.147	169.622	211.954	227.243	213.333	457.474	412.643	1032.06	242.672	179.953	284.813	226.029	228.176	135.209	-20.0826	C19H38N6O10	1079.52323899407	7.1806	--	--	--	--	--	--	--	--	--	--	--	--	--	483.13	217.51	634.059	235.813	196.472
neg_10914	1,3,5,7,9,11,13-Pentadecaheptaene	27.6589	70.5878	243.594	94.1916	63.4526	106.775	42.1917	83.1599	38.6643	76.1139	379.847	30.7282	38.775	20.073	68.5885	5.65646972428445	C15H18	433.253342709965	7.18773333333333	--	--	--	--	--	--	--	--	--	--	--	--	--	113.947	88.1396	54.672	162.23	42.4788
neg_10915	Undecylprodigiosin	88.4354	100.987	229.355	161.515	125.627	117.954	70.3418	200.886	133.312	90.9593	244.724	40.2261	55.5278	49.399	62.1478	-35.8165	C25H35N3O	438.262129800225	7.19486666666667	--	--	--	--	--	--	HMDB0259405	--	Organic compounds	Organoheterocyclic compounds	Pyrroles	Substituted pyrroles	Microbe,Animals	139.593	135.032	134.846	125.303	55.6915
neg_1092	Ribitol	5.89458e-10	5.89458e-10	6.72269	5.89458e-10	5.89458e-10	5.89458e-10	1.88668	5.89458e-10	4.18843	5.09758	5.89458e-10	5.89458e-10	0.869164	5.89458e-10	5.89458e-10	-4.13036	C5H12O5	151.060568953129	0.64705	--	--	--	--	--	--	--	--	--	--	--	--	--	2.2409	5.89458e-10	2.02503	1.69919	0.289721
neg_10928	18-Oxooleate	10.7108	36.8605	75.2438	17.5542	14.1237	19.6012	22.4712	18.5623	18.0374	19.0312	32.0924	4.45193	23.111	11.8102	24.4399	1.89886	C18H32O3	317.210375212734	7.20915	--	--	--	--	--	--	--	--	--	--	--	--	--	40.9384	17.093	19.6903	18.5252	19.787
neg_10929	N7-Pan	40.9663	59.8109	115.547	67.9027	63.7406	75.7313	55.7717	58.4977	54.0219	92.2052	130.495	22.7093	46.9116	52.3267	88.344	-20.1424	C16H32N2O4	351.199239069674	7.20915	--	--	--	--	--	--	--	--	--	--	--	--	--	72.1082	69.1248	56.0971	81.8031	62.5274
neg_1093	D-arabinonate	10370.2	9283.23	26724.4	33707.4	19869.2	18832.1	23268.8	24925.2	22694.3	19325.8	25883.7	12746.6	14789.4	11671.4	20791.5	-4.43591	C5H10O6	377.085294554637	0.64705	C00878	Ascorbate and aldarate metabolism(ko00053);;Metabolic pathways(ko01100)	--	--	--	--	HMDB0000539	488-30-2	Organic compounds	Organic oxygen compounds	Organooxygen compounds	Carbohydrates and carbohydrate conjugates	Animals	15459.3	24136.2	23629.4	19318.7	15750.8
neg_10953	Coutaric acid	2859.04	325.479	4116.39	2917.82	1480.98	2830.64	1333.6	2115.04	1453.98	1541.63	5813.03	808.649	684.466	781.989	1132.96	-0.0276501	C18H27N3O4	697.393016974214	7.23056666666667	C01327	--	--	--	--	--	HMDB0029225	--	Organic compounds	Benzenoids	Benzene and substituted derivatives	Benzoic acids and derivatives	Microbe,Animals	2433.64	2409.81	1634.21	2721.1	866.471
neg_10961	lauric acid	413.563	82.0903	10382.7	5072.62	856.954	5189.64	2680.49	5564.7	3332.12	6126.58	13379.6	3136.82	4205.85	825.567	4408.12	-1.78884	C12H24O2	445.352746716211	7.24485	--	--	--	--	--	--	--	--	--	--	--	--	--	3626.11	3706.4	3859.1	7547.68	3146.51
neg_1098	N3-fumaramoyl-L-2,3-diaminopropanoate	3330.49	1618.81	4287.03	3307.37	1610.23	1028.95	4832.66	1681.9	1665.68	3272.82	3594.9	964.317	3029.1	3929.8	5028.06	15.0557011755953	C7H9N2O5-	439.077746724022	0.64705	--	--	--	--	--	--	--	--	--	--	--	--	--	3078.78	1982.19	2726.75	2610.68	3995.65
neg_10992	Terpendole G	538.514	424.295	1008.96	547.981	324.349	395.352	680.667	708.446	628.049	854.097	1364.85	319.392	459.119	551.419	449.265	-6.25184	C28H37NO4	450.262160955338	7.28053333333333	C20586	Indole diterpene alkaloid biosynthesis(ko00403);;Biosynthesis of secondary metabolites(ko01110)	--	--	--	--	--	--	--	--	--	--	--	657.255	422.561	672.388	846.112	486.601
neg_10996	Protoporphyrinogen IX	4.78227	6.1551	8.03635	1.34147	2.28118	5.36342	7.71776	11.8653	505.761	0.10937	5.89458e-10	3.6234	0.782794	2.31159	3.31839	-43.6295	C34H40N4O4	1195.57417287771	7.28768333333333	C01079	Porphyrin metabolism(ko00860);;Metabolic pathways(ko01100);;Biosynthesis of secondary metabolites(ko01110);;Biosynthesis of cofactors(ko01240)	--	--	--	--	HMDB0001097	7412-77-3	Organic compounds	Organoheterocyclic compounds	Tetrapyrroles and derivatives	Porphyrins	Microbe,Animals,Plants	6.32457	2.99536	175.115	1.24426	2.13759
neg_11001	4-Cholesten-7alpha,12alpha-diol-3-one	122.41	82.8813	154.715	190.077	157.889	180.028	23.0033	89.5769	30.0888	54.3338	278.589	26.8497	37.0639	13.8807	28.8815	-7.22677	C27H44O3	461.324239425647	7.29481666666667	--	--	--	--	--	--	--	--	--	--	--	--	--	120.002	175.998	47.5563	119.924	26.6087
neg_11008	(R)-2-Methylimino-1-phenylpropan-1-ol	39.8435	41.4104	37.5486	40.5935	31.017	31.7195	31.1568	26.2486	26.6122	30.7469	35.0388	28.4277	31.0998	35.9939	30.8057	0.652239948442519	C10H13NO	208.098023291419	7.32336666666667	--	--	--	--	--	--	--	--	--	--	--	--	--	39.6008	34.4433	28.0059	31.4045	32.6331
neg_11010	Norleucine	107.432	111.566	123.488	98.0213	228.975	154.722	112.719	74.1893	115.671	84.1114	133.813	105.984	92.2597	135.902	73.3021	-3.01937	C6H13NO2	307.186668545494	7.31623333333333	--	--	--	--	--	--	HMDB0251526	327-56-0	Organic compounds	Organic acids and derivatives	Carboxylic acids and derivatives	Amino acids, peptides, and analogues	Animals	114.162	160.573	100.86	107.97	100.488
neg_1102	L-Arogenate	6.75001	8.91809	23.4881	4.67691	70.6718	54.3226	23.5893	95.3702	65.0239	7.32748	14.9502	49.303	5.89458e-10	5.89458e-10	4.35176	17.5117670001556	C10H13NO5	491.136098161144	0.654183333333333	--	--	--	--	--	--	--	--	--	--	--	--	--	13.0521	43.2238	61.3278	23.8602	1.45059
neg_11020	10-Deoxysarpagine	5.89458e-10	5.89458e-10	168.631	92.5253	5.89458e-10	120.796	15.2245	63.1514	24.7809	87.833	335.669	1.5968	9.50511	5.89458e-10	22.1748	-0.512038	C19H22N2O	647.359976413954	7.31623333333333	--	--	--	--	--	--	--	--	--	--	--	--	--	56.2102	71.107	34.3856	141.7	10.56
neg_11023	13-OxoODE	85.3202	72.1006	296.902	47.711	21.4585	105.804	80.6298	61.4178	62.3344	94.8296	131.875	42.8498	58.9967	64.9443	82.1454	1.7792244898689	C18H30O3	315.194686123311	7.33051666666667	--	--	--	--	--	--	HMDB0246143	--	Organic compounds	Lipids and lipid-like molecules	Fatty Acyls	Lineolic acids and derivatives	Animals	151.441	58.3245	68.1273	89.8514	68.6955
neg_11033	{[(2S,3S,4R)-2-amino-3,4-dihydroxyicosyl]oxy}phosphonic acid	439.282	434.161	649.284	489.53	331.746	469.854	387.171	342.802	300.12	423.887	911.54	382.286	324.482	292.719	315.666	-5.01666	C20H44NO6P	424.28121479206	7.34478333333333	--	--	--	--	--	--	--	--	--	--	--	--	--	507.576	430.377	343.365	572.571	310.956
neg_11044	Coenzyme F420-0	77.2294	95.0933	79.6268	82.9283	103.663	111.326	103.682	110.457	105.586	112.848	72.4305	140.041	121.42	122.529	131.534	-5.21674	C19H22N3O12P	536.06609049346	7.35193333333333	--	--	--	--	--	--	--	--	--	--	--	--	--	83.9832	99.3058	106.575	108.44	125.161
neg_11049	CDP-4-dehydro-6-deoxy-D-glucose	63.0089	62.4641	43.2784	48.9967	71.7134	73.1106	52.3803	77.4573	64.971	71.322	35.7797	97.8477	80.8715	77.0683	82.1846	-28.2331	C15H23N3O15P2	582.014396410488	7.35193333333333	--	--	--	--	--	--	--	--	--	--	--	--	--	56.2504	64.6069	64.9362	68.3165	80.0415
neg_11050	dTDP-D-fucosamine	339.813	363.553	255.881	338.758	388.586	346.634	350.218	427.435	362.938	351.157	229.394	458.725	420.611	443.755	439.058	6.69935766865202	C16H27N3O14P2	592.098693881445	7.35193333333333	--	--	--	--	--	--	--	--	--	--	--	--	--	319.749	357.993	380.197	346.425	434.475
neg_11087	palmitoleic acid	10.9231	15.2814	13.1153	16.2596	25.6047	12.7121	3.9801	10.3196	15.1239	18.1399	12.5491	16.6719	15.5313	16.1751	27.7793	-8.42226	C16H30O2	299.220641924443	7.3662	C08362	--	LMFA01030057	Fatty Acyls [FA]	Fatty Acids and Conjugates [FA01]	Unsaturated fatty acids [FA0103]	HMDB0012328	10030-73-6	Organic compounds	Lipids and lipid-like molecules	Fatty Acyls	Fatty acids and conjugates	Animals,Plants	13.1066	18.1922	9.80787	15.787	19.8286
neg_11088	1-Octen-3-ol	26.9195	33.9679	30.5864	24.0429	36.9578	29.0615	24.9633	29.9739	27.8113	27.044	32.5887	27.4124	28.6378	26.0106	27.9541	-13.0608	C8H16O	301.235086436015	7.3662	--	--	LMFA05000093	Fatty Acyls [FA]	Fatty alcohols [FA05]	-	--	--	--	--	--	--	--	30.4913	30.0207	27.5828	29.015	27.5342
neg_11128	PI(12:0/16:1(9Z))	161.191	101.861	164.738	102.461	85.9697	79.4758	95.5925	83.0862	63.5938	53.5401	499.934	49.8278	77.5178	72.1085	52.9982	-2.84701	C37H69O13P	787.414837973446	7.40833333333333	--	--	--	--	--	--	--	--	--	--	--	--	--	142.597	89.3023	80.7575	201.101	67.5415
neg_11143	Crinine	158.481	160.025	150.485	162.69	209.307	222.261	184.274	199.297	194.515	169.185	216.847	226.475	185.975	195.861	182.103	1.80480718383916	C16H17NO3	541.235389027032	7.41546666666667	--	--	--	--	--	--	--	--	--	--	--	--	--	156.33	198.086	192.695	204.169	187.98
neg_11210	dTDP-4-amino-2,4-dideoxy-beta-L-xylose	444.079	457.286	395.92	391.259	476.457	486.734	468.183	507.266	482.219	469.622	392.19	623.794	562.146	537.559	604.067	1.9721132279485	C15H25N3O13P2	538.061948703086	7.45116666666667	--	--	--	--	--	--	--	--	--	--	--	--	--	432.429	451.483	485.889	495.202	567.924
neg_11213	dTDP-D-desosamine	5190.43	5326.73	4583.16	4865.23	5800.5	5930.79	5608.28	6292.13	6079.19	5637.49	4683.18	7585.14	6952.69	6644.31	7603.53	-12.1828	C18H31N3O13P2	558.119123104693	7.45116666666667	--	--	--	--	--	--	--	--	--	--	--	--	--	5033.44	5532.17	5993.2	5968.6	7066.85
neg_11221	N6-Acetyl-L-lysine	44.4715	38.07	46.8585	45.1826	59.0383	49.6926	60.8701	50.1183	48.1148	45.5267	40.8366	59.6944	52.3488	48.5132	57.8823	-11.8781	C8H16N2O3	413.197115832462	7.4583	C02727	Lysine degradation(ko00310);;Metabolic pathways(ko01100)	--	--	--	--	HMDB0000206	692-04-6	Organic compounds	Organic acids and derivatives	Carboxylic acids and derivatives	Amino acids, peptides, and analogues	Animals	43.1333	51.3045	53.0344	48.6859	52.9148
neg_11255	Terpendole E	265.339	242.915	352.103	276.377	125.873	135.157	187.101	180.736	157.548	234.293	441.357	197.949	250.303	173.642	317.605	-6.98025	C28H39NO3	436.282665269304	7.48686666666667	C20536	Indole diterpene alkaloid biosynthesis(ko00403);;Biosynthesis of secondary metabolites(ko01110)	--	--	--	--	--	--	--	--	--	--	--	286.786	179.136	175.128	291.2	247.183
neg_11292	Colnelenic acid	51.0157	57.9843	127.817	160.263	171.771	113.274	674.564	76.4511	303.858	243.288	264.477	103.015	232.317	65.7385	83.5362	-7.13516	C18H28O3	291.194483403904	7.53683333333333	C16320	alpha-Linolenic acid metabolism(ko00592);;Biosynthesis of secondary metabolites(ko01110)	LMFA10000002	Fatty Acyls [FA]	Fatty ethers [FA10]	-	HMDB0030996	52591-16-9	Organic compounds	Lipids and lipid-like molecules	Fatty Acyls	Fatty acids and conjugates	Animals,Plants	78.9389	148.436	351.624	203.593	127.197
neg_11304	8-Amino-8-demethylriboflavin 5'-phosphate	822.333	834.184	650.857	749.895	960.714	793.067	752.955	549.488	639.045	635.261	510.986	653.204	601.489	644.362	639.915	0.787412870888178	C16H20N5O9P	502.098426667756	7.53683333333333	--	--	--	--	--	--	--	--	--	--	--	--	--	769.125	834.559	647.163	599.817	628.589
neg_11314	12,13-Epoxy-9-hydroxy-10-octadecenoate	402.416	569.519	854.072	945.276	1393.3	875.889	3290.98	397.642	3323.31	769.956	1467.1	534.822	1270.99	446.513	481.088	-1.11932	C18H32O4	311.222433586279	7.55111666666667	--	--	--	--	--	--	--	--	--	--	--	--	--	608.669	1071.49	2337.31	923.958	732.864
neg_11318	LysoPC(20:4(8Z,11Z,14Z,17Z))	12.0151	15.8908	206.323	46.0787	125.651	107.562	104.913	185.479	209.708	91.8068	322.583	8.78344	14.8656	37.0274	31.1722	0.220029353750477	C28H50NO7P	588.330811994316	7.55111666666667	C04230	--	LMGP01050140	Glycerophospholipids [GP]	Glycerophosphocholines [GP01]	Monoacylglycerophosphocholines [GP0105]	HMDB0010396	--	Organic compounds	Lipids and lipid-like molecules	Glycerophospholipids	Glycerophosphocholines	Animals	78.0764	93.0974	166.7	141.058	27.6884
neg_11334	L-Lysine	30.7691	27.9451	88.9876	35.2506	35.2294	34.0625	26.9995	16.9818	21.9471	51.4225	24.2002	21.9603	16.3519	8.99014	24.6218	-2.27603	C6H14N2O2	351.224241313297	7.57966666666667	--	--	--	--	--	--	--	--	--	--	--	--	--	49.2339	34.8475	21.9761	32.5276	16.6546
neg_11340	Heptadecanoic acid	865.141	1201.24	1152.95	974.813	1252	1008.84	1131.89	1172.16	1223.95	1365.5	1536.54	1200.19	1145.25	1176.32	1126.34	-2.94127	C17H34O2	315.253288303463	7.59395	--	--	--	--	--	--	--	--	--	--	--	--	--	1073.11	1078.55	1176	1367.41	1149.3
neg_11341	Sedoheptulose 1,7-bisphosphate	96.5837	95.8798	103.088	87.6152	76.877	87.9319	83.2816	108.05	103.005	117.22	93.1472	103.889	118.502	88.5978	95.5464	-2.25619	C7H16O13P2	404.972284323498	7.59395	C00447	Carbon fixation in photosynthetic organisms(ko00710);;Metabolic pathways(ko01100);;Microbial metabolism in diverse environments(ko01120);;Carbon metabolism(ko01200)	--	--	--	--	HMDB0060274	815-91-8	Organic compounds	Organic oxygen compounds	Organooxygen compounds	Carbohydrates and carbohydrate conjugates	Microbe,Animals	98.517	84.1414	98.112	104.752	100.882
neg_11354	Calicheamicinone	1688.54	1589.11	1783.76	1560.23	1582.14	1620.32	1715.87	1665.01	1624.17	1764.9	1672.78	1797.78	1717.16	1674.87	1615.86	10.8382187703726	C18H17NO5S3	458.000871805723	7.59395	--	--	--	--	--	--	--	--	--	--	--	--	--	1687.14	1587.56	1668.35	1745.15	1669.29
neg_11357	dUTP	130.855	130.807	130.947	116.139	131.331	122.802	132.064	131.425	115.215	150.731	116.325	136.269	129.193	135.264	115.158	-8.47232	C9H15N2O14P3	466.962371800292	7.59395	C00460	Pyrimidine metabolism(ko00240);;Metabolic pathways(ko01100);;Nucleotide metabolism(ko01232)	--	--	--	--	HMDB0001191	1173-82-6	Organic compounds	Nucleosides, nucleotides, and analogues	Pyrimidine nucleotides	Pyrimidine deoxyribonucleotides	Microbe,Animals	130.87	123.424	126.235	134.441	126.538
neg_1136	2-deoxygluconate	66.8453	14.3865	63.6369	18.0584	18.9489	18.7761	48.0944	25.3032	30.9621	43.0393	39.8363	31.85	62.6019	19.6965	26.5509	-1.86269	C6H11O6-	357.103182658943	0.64705	--	--	--	--	--	--	--	--	--	--	--	--	--	48.2896	18.5944	34.7866	38.2419	36.2831
neg_1137	beta-D-Galactose	7.29809	3.42719	98.7286	16.8954	5.89458e-10	3.11699	186.783	5.89458e-10	25.5299	37.5087	14.5486	1.2944	25.2373	5.89458e-10	19.3781	-2.94891	C6H12O6	359.118437791914	0.654183333333333	C00962	--	--	--	--	--	HMDB0003449	7296-64-2	Organic compounds	Organic oxygen compounds	Organooxygen compounds	Carbohydrates and carbohydrate conjugates	Animals	36.4846	6.67081	70.7711	17.7839	14.8718
neg_11377	Salidroside	5.89458e-10	0.0436741	97.5583	97.4059	0.166961	80.9106	4.22488	41.8795	25.065	69.7306	980.204	9.0645	35.624	5.89458e-10	62.4822	6.24734400334932	C14H20O7	335.092179236844	7.6225	--	--	--	--	--	--	HMDB0257463	--	Organic compounds	Organic oxygen compounds	Organooxygen compounds	Carbohydrates and carbohydrate conjugates	Animals	32.534	59.4945	23.7231	353	32.7021
neg_11392	4-(3-Methylbut-2-enyl)-L-tryptophan	241.631	232.087	485.562	320.342	189.904	261.918	264.456	309.951	213.138	297.386	568.923	233.94	241.361	200.904	282.516	3.57947890398606	C16H20N2O2	543.299627676347	7.62963333333333	--	--	--	--	--	--	--	--	--	--	--	--	--	319.76	257.388	262.515	366.75	241.593
neg_1140	Bursehernin	63.6235	40.063	155.433	143.122	26.4906	20.7658	140.195	39.4816	36.8374	100.028	77.5464	13.9124	78.9054	56.2826	86.9689	8.78594034290424	C21H22O6	391.119558285254	0.654183333333333	--	--	--	--	--	--	--	--	--	--	--	--	--	86.3732	63.4595	72.1712	63.829	74.0523
neg_11423	13(S)-HpODE	1033.19	1361.45	1271.99	1480.57	988.027	1052.25	1806.37	779.699	1247.5	1145.07	1060.76	902.228	1277.71	1118.26	2743.29	-1.28693	C18H32O4	311.22238125495	7.66533333333333	C04717	Linoleic acid metabolism(ko00591);;Metabolic pathways(ko01100)	LMFA02000034	Fatty Acyls [FA]	Octadecanoids [FA02]	Other Octadecanoids [FA0200]	HMDB0003871	33964-75-9	Organic compounds	Lipids and lipid-like molecules	Fatty Acyls	Lineolic acids and derivatives	Animals	1222.21	1173.61	1277.86	1036.02	1713.09
neg_11428	6-Amino-6-deoxyfutalosine	121.097	128.287	111.488	114.27	115.123	101.329	129.215	123.269	122.664	124.614	102.887	130.638	128.593	113.433	122.613	1.06420462759489	C19H19N5O6	448.103374309308	7.66533333333333	--	--	--	--	--	--	--	--	--	--	--	--	--	120.291	110.241	125.049	119.38	121.546
neg_11430	LysoPC(18:2(9Z,12Z))	404.949	311.884	2200.26	1335.09	666.957	774.209	1847.83	585.293	1313.02	719.078	1691.86	334.419	396.818	610.204	647.486	-1.25744	C26H50NO7P	564.330039414475	7.66533333333333	--	--	--	--	--	--	HMDB0061700	27304-12-7	Organic compounds	Lipids and lipid-like molecules	Glycerophospholipids	Glycerophosphocholines	Animals	972.365	925.419	1248.72	915.119	551.503
neg_11450	17-Hydroxylinolenic acid	201.658	219.839	805.625	121.516	79.9033	240.337	143.621	155.485	96.5373	203.813	218.997	136.48	124.906	130.921	144.604	4.16324203125363	C18H30O3	315.195387547747	7.70816666666667	C16346	alpha-Linolenic acid metabolism(ko00592)	--	--	--	--	HMDB0011108	--	Organic compounds	Lipids and lipid-like molecules	Fatty Acyls	Lineolic acids and derivatives	Animals	409.041	147.252	131.881	186.43	133.477
neg_11460	(2-trans,6-trans)-Farnesol	388.489	205.7	670.29	576.911	154.21	246.165	362.521	183.653	242.618	562.503	815.731	173.749	438.375	251.637	590.704	-5.58441	C15H26O	267.195327475925	7.72886666666667	C06081	Terpenoid backbone biosynthesis(ko00900);;Sesquiterpenoid and triterpenoid biosynthesis(ko00909);;Insect hormone biosynthesis(ko00981);;Biosynthesis of secondary metabolites(ko01110)	LMPR0103010001	Prenol Lipids [PR]	Isoprenoids [PR01]	C15 isoprenoids (sesquiterpenes) [PR0103]	HMDB0004305	4602-84-0	Organic compounds	Lipids and lipid-like molecules	Prenol lipids	Sesquiterpenoids	Microbe,Animals,Plants	421.493	325.762	262.931	517.328	426.905
neg_11470	delta-Octalactone	113.774	160.065	193.705	161.684	249.273	175.233	86.7378	104.671	83.4926	97.346	100.555	97.3531	98.3425	107.798	93.2746	-1.67803	C8H14O2	283.191006051024	7.73601666666667	--	--	LMFA07040017	Fatty Acyls [FA]	Fatty esters [FA07]	Lactones [FA0704]	HMDB0038310	698-76-0	Organic compounds	Organoheterocyclic compounds	Lactones	Delta valerolactones	Microbe,Animals	155.848	195.397	91.6339	98.4179	99.8049
neg_11485	15-Keto-prostaglandin F2alpha	103.213	97.9783	194.84	122.997	122.081	126.939	89.2798	77.8589	71.4104	123.769	85.6082	69.129	69.2221	73.5371	139.523	0.74353140845403	C20H32O5	351.217959582371	7.76456666666667	C05960	Arachidonic acid metabolism(ko00590)	LMFA03010026	Fatty Acyls [FA]	Eicosanoids [FA03]	Prostaglandins [FA0301]	HMDB0004240	35850-13-6	Organic compounds	Lipids and lipid-like molecules	Fatty Acyls	Eicosanoids	Animals	132.011	124.006	79.5164	92.8354	94.0942
neg_11488	Gibberellin A8-catabolite	157.689	138.659	123.717	138.461	122.818	111.306	209.551	171.611	135.939	237.84	203.207	125.793	210.632	186.346	241.564	3.11931024349034	C19H22O7	407.13588552872	7.76456666666667	--	--	--	--	--	--	HMDB0304364	--	Organic compounds	Lipids and lipid-like molecules	Prenol lipids	Diterpenoids	Animals	140.021	124.195	172.367	188.947	212.847
neg_1149	D-(+)-Trehalose dihydrate	38352.1	31836.2	89772.9	95386.3	21906.4	22356.1	78736.6	31861	38481.4	58517.6	57594.3	12691.6	49860.9	45051.4	55363.4	-0.982224	C12H22O11	387.114078355856	0.654183333333333	--	--	--	--	--	--	--	--	--	--	--	--	--	53320.4	46549.6	49693	42934.5	50091.9
neg_1152	S-tubercidinylhomocysteine	4296.89	4402.52	16971	10583.2	26474.5	29984.3	23933.6	35968.6	43066.2	7486.88	20594.6	21783.2	4336.2	3114.98	10905.8	8.88848190309541	C15H21N5O5S	404.104413026808	0.654183333333333	--	--	--	--	--	--	--	--	--	--	--	--	--	8556.79	22347.3	34322.8	16621.6	6118.99
neg_11529	Dihydromonacolin L acid	7920.01	5568.07	5345.96	5424.98	3881.17	5637.22	2895.32	2615.07	3588.63	6831.08	3024.36	3807.54	3558.28	4208.15	11392.4	-2.23687	C19H32O4	323.22205781318	7.8074	--	--	--	--	--	--	--	--	--	--	--	--	--	6278.01	4981.12	3033.01	4554.33	6386.28
neg_11532	Thromboxane B2	387.473	370.989	349.148	320.329	412.708	450.785	188.319	186.002	198.442	295.601	215.843	184.618	207.103	223.985	418.159	1.87107120096552	C20H34O6	391.210899364794	7.8074	C05963	--	LMFA03030002	Fatty Acyls [FA]	Eicosanoids [FA03]	Thromboxanes [FA0303]	HMDB0003252	54397-85-2	Organic compounds	Lipids and lipid-like molecules	Fatty Acyls	Eicosanoids	Animals	369.204	394.608	190.921	232.021	283.082
neg_11543	Novapikromycin	100.713	127.992	318.809	159.512	236.827	226.789	148.625	175.751	153.432	148.437	240.435	81.7137	87.5337	77.9595	124.644	22.4390626500603	C28H47NO9	540.329952483561	7.8074	--	--	--	--	--	--	--	--	--	--	--	--	--	182.504	207.709	159.269	156.862	96.7122
neg_11552	16-Hydroxypalmitic acid	1649.96	2032.04	2323.77	1810.67	2367.54	1817.46	1618.91	1685.89	1625.58	1984.37	2018.24	1510.04	1699.55	1490.04	1639.76	-3.18638	C16H32O3	271.227001008617	7.82881666666667	C18218	Cutin, suberine and wax biosynthesis(ko00073);;Metabolic pathways(ko01100)	LMFA01050051	Fatty Acyls [FA]	Fatty Acids and Conjugates [FA01]	Hydroxy fatty acids [FA0105]	HMDB0006294	506-13-8	Organic compounds	Lipids and lipid-like molecules	Fatty Acyls	Fatty acids and conjugates	Animals,Plants	2001.92	1998.56	1643.46	1837.55	1609.79
neg_11566	DG(16:0/16:1(9Z)/0:0)	5.89458e-10	5.89458e-10	148.898	123.762	1.55783	268.408	60.097	114.92	90.7591	187.961	607.093	27.2277	35.3541	2.25615	119.546	12.174570060004	C35H66O5	601.467323299095	7.8431	C00165	--	LMGL02010010	Glycerolipids [GL]	Diradylglycerols [GL02]	Diacylglycerols [GL0201]	HMDB0007099	--	Organic compounds	Lipids and lipid-like molecules	Glycerolipids	Diradylglycerols	Microbe,Animals	49.6326	131.243	88.592	274.094	52.3856
neg_1157	N-Acetylneuraminate 9-phosphate	17.54	17.6666	58.7119	54.2604	40.511	32.6246	32.034	41.599	39.901	26.0388	32.743	17.8854	19.3898	16.3235	24.8482	-5.26396	C11H20NO12P	424.03966494895	0.64705	C06241	--	--	--	--	--	HMDB0006268	--	Organic compounds	Organic oxygen compounds	Organooxygen compounds	Carbohydrates and carbohydrate conjugates	Animals	31.3062	42.4653	37.8447	25.5557	20.1872
neg_1160	N-Acetylaspartylglutamylglutamate	13.1848	6.30888	188.171	155.446	79.691	77.4047	68.1547	66.2177	156.228	44.0869	106.213	90.5941	6.95673	4.39523	56.4671	22.6292434675606	C16H23N3O11	903.267225933026	0.654183333333333	--	--	--	--	--	--	--	--	--	--	--	--	--	69.2217	104.181	96.8666	80.298	22.6064
neg_1162	Engeletin	379.616	290.063	900.872	928.502	152.904	166.194	759.995	185.471	263.879	613.531	455.681	64.2291	574.262	447.085	535.901	13.5944482299565	C21H22O10	455.099958655395	0.654183333333333	--	--	--	--	--	--	--	--	--	--	--	--	--	523.517	415.867	403.115	377.814	519.083
neg_11620	Atropine	5.89458e-10	3.73107	63.4115	17.656	3.51903	3.78291	12.5551	7.75681	3.30905	43.8369	21.8185	5.89458e-10	5.89458e-10	1.83428	8.729	-4.8337	C17H23NO3	288.159119419764	7.92161666666667	--	--	--	--	--	--	--	--	--	--	--	--	--	22.3809	8.31932	7.87364	21.8851	3.52109
neg_11628	3''-Hydroxy-geranylhydroquinone	207.263	239.319	529.209	614.09	390.64	315.492	188.168	533.083	343.465	357.394	966.42	387.591	253.867	216.821	336.935	1.6208234968165	C16H22O3	523.307362516549	7.92876666666667	--	--	--	--	--	--	--	--	--	--	--	--	--	325.264	440.074	354.905	570.469	269.208
neg_11635	PE(16:0/0:0)	639.777	514.319	962.457	833.416	528.929	602.089	1203.08	785.977	1087.8	1297.68	1343.13	423.796	547.606	590.124	714.738	-2.61902	C21H44NO7P	452.277075785257	7.94303333333333	--	--	LMGP02050002	Glycerophospholipids [GP]	Glycerophosphoethanolamines [GP02]	Monoacylglycerophosphoethanolamines [GP0205]	HMDB0011503	53862-35-4	Organic compounds	Lipids and lipid-like molecules	Glycerophospholipids	Glycerophosphoethanolamines	Microbe,Animals	705.518	654.811	1025.62	1021.54	617.489
neg_1164	N,N'-Diformyldityrosine	100.21	189.646	274.783	456.53	153.325	134.624	67.6951	22.2945	16.8532	46.0225	103.055	8.69134	35.9293	24.3544	63.6961	-2.08099	C20H20N2O8	437.095767482039	0.654183333333333	--	--	--	--	--	--	--	--	--	--	--	--	--	188.213	248.16	35.6143	52.5897	41.3266
neg_11644	Methoprene acid	20.4686	37.46	131.352	46.7318	27.6989	61.1162	194.549	90.1079	178.708	261.973	102.928	53.2106	144.294	312.897	477.128	-5.4308	C16H28O3	267.195111762332	7.95018333333333	--	--	--	--	--	--	--	--	--	--	--	--	--	63.0934	45.1823	154.455	139.37	311.439
neg_11652	ROCCELLIC ACID	144.352	206.699	215.573	142.227	68.3705	80.6847	243.19	136.869	119.063	294.88	175.107	126.853	227.648	180.129	412.575	-12.8952	C17H32O4	299.218911538096	7.96445	--	--	--	--	--	--	--	--	--	--	--	--	--	188.875	97.0941	166.374	198.947	273.451
neg_11666	(5S,6S)-di-HETE	16.9433	26.8657	54.3004	24.0361	47.3501	39.5498	29.3839	28.9806	28.6088	26.5449	14.6929	10.3719	13.4497	16.9422	28.4477	-26.33	C20H32O4	371.190607858798	7.97873333333333	--	--	LMFA03060018	Fatty Acyls [FA]	Eicosanoids [FA03]	Hydroxy/hydroperoxyeicosatetraenoic acids [FA0306]	--	--	--	--	--	--	--	32.7032	36.9787	28.9911	17.2032	19.6132
neg_1168	CDP-Ethanolamine	123.277	100.544	266.238	293.219	104.079	98.2227	203.401	136.327	108.058	194.326	208.535	56.7277	181.91	126.962	195.203	43.5617743779917	C11H20N4O11P2	445.072535485425	0.64705	C00570	Glycerophospholipid metabolism(ko00564);;Metabolic pathways(ko01100)	--	--	--	--	HMDB0001564	3036-18-8	Organic compounds	Nucleosides, nucleotides, and analogues	Pyrimidine nucleotides	Pyrimidine ribonucleotides	Microbe,Animals	163.353	165.174	149.262	153.196	168.025
neg_11686	PC(16:0/0:0)	734.042	923.096	2632.32	1196.76	1624.2	1944.51	1292.1	1026.05	1199.35	1374.74	1707.2	678.051	738.255	685.475	1063.28	0.282310174345861	C24H50NO7P	540.330832282622	7.99301666666667	C04230	--	LMGP01050018	Glycerophospholipids [GP]	Glycerophosphocholines [GP01]	Monoacylglycerophosphocholines [GP0105]	HMDB0010382	17364-16-8	Organic compounds	Lipids and lipid-like molecules	Glycerophospholipids	Glycerophosphocholines	Microbe,Animals	1429.82	1588.49	1172.5	1253.33	829.003
neg_11696	3alpha,7alpha,12alpha,26-Tetrahydroxy-5beta-cholestane	240.717	290.672	393.729	375.394	323.996	312.844	221.709	257.024	283.475	376.919	344.829	258.387	315.735	319.219	365.861	12.1792564683726	C27H48O4	481.358777370223	8.00015	C05446	Primary bile acid biosynthesis(ko00120);;Metabolic pathways(ko01100)	LMST04030014	Sterol Lipids [ST]	Bile acids and derivatives [ST04]	C27 bile acids, alcohols, and derivatives [ST0403]	HMDB0001231	862-53-3	Organic compounds	Lipids and lipid-like molecules	Steroids and steroid derivatives	Bile acids, alcohols and derivatives	Animals	308.373	337.412	254.069	326.711	333.605
neg_11701	18-Hydroxyoleate	61.6461	361.84	80.1644	63.8416	67.4206	72.8194	97.2778	108.473	88.7615	87.5616	75.6322	30.1416	94.5029	60.9964	140.415	4.22082994952848	C18H34O3	319.226721634948	8.01443333333333	--	--	--	--	--	--	--	--	--	--	--	--	--	167.884	68.0272	98.1708	64.4451	98.6382
neg_11714	8-Demethyltetracenomycin C	1374.99	1367.3	1191.14	1291.09	1311.55	1234.61	1520.55	1457.44	1571.35	1576.54	1576.89	1661.44	1643.68	1612.2	1525.93	22.7830588624429	C22H18O11	479.07001578792	8.01443333333333	--	--	--	--	--	--	--	--	--	--	--	--	--	1311.14	1279.08	1516.45	1604.96	1593.93
neg_11728	6,8a-Seco-6,8a-deoxy-5-oxoavermectin ''2b'' aglycone	110.665	114.206	48.6834	112.511	79.6988	94.4254	117.484	76.9377	128.762	56.7847	9.17879	69.2321	92.7666	103.237	70.9835	-15.5852	C33H48O8	1189.65020000866	8.0287	--	--	--	--	--	--	--	--	--	--	--	--	--	91.1847	95.545	107.728	45.0652	88.9955
neg_11734	PE(18:0/0:0)	534.862	249.268	1382.39	1216.92	439.641	163.462	355.517	690.127	358.027	460.651	413.113	165.055	378.244	3357.62	629.211	17.9301048896555	C23H48NO7P	1007.65	8.04298333333333	C21484	Ferroptosis(ko04216)	LMGP02050001	Glycerophospholipids [GP]	Glycerophosphoethanolamines [GP02]	Monoacylglycerophosphoethanolamines [GP0205]	HMDB0011130	69747-55-3	Organic compounds	Lipids and lipid-like molecules	Glycerophospholipids	Glycerophosphoethanolamines	Microbe,Animals	722.172	606.675	467.89	346.273	1455.02
neg_11754	10-Deacetyl-2-debenzoylbaccatin III	6.54908	6.20365	20.661	15.0744	19.8323	15.0522	13.9791	9.3458	11.7317	17.6443	347.506	7.42774	9.1777	5.72164	9.24586	-8.93925	C22H32O9	439.193421071022	8.05011666666667	--	--	--	--	--	--	--	--	--	--	--	--	--	11.1379	16.653	11.6855	124.193	8.0484
neg_11768	Anethole	3533.24	8356.32	12103.2	6613.18	10651.7	7912.52	762.126	767.417	740.773	752.319	867.3	784.537	752.637	1229.43	1194.18	-6.55182	C10H12O	333.145089506496	8.0637	--	--	--	--	--	--	HMDB0030837	4180-23-8	Organic compounds	Benzenoids	Phenol ethers	Anisoles	Animals	7997.59	8392.46	756.772	801.385	1058.75
neg_11769	Norsolorinic acid anthrone	38.4729	60.8998	63.9158	43.7101	77.1198	37.0499	17.1499	19.463	14.8731	10.2115	15.7046	21.9275	17.4392	56.8598	52.8176	-6.83755	C20H20O6	401.121756200105	8.0637	--	--	--	--	--	--	--	--	--	--	--	--	--	54.4295	52.6266	17.162	15.9479	42.3722
neg_11771	7-Deoxyloganate	78.0738	110.873	71.7577	86.7075	122.944	95.9967	71.7072	69.4911	71.1214	76.2129	67.0889	56.0348	54.5562	128.564	109.541	-15.6116	C16H24O9	395.105811243189	8.0637	--	--	--	--	--	--	--	--	--	--	--	--	--	86.9015	101.883	70.7733	66.4455	97.5538
neg_11775	14,15-Epoxyemindole SB	204.691	196.364	259.733	208.359	189.748	193.455	182.64	228.662	216.006	178.671	248.413	177.925	173.791	161.6	177.292	1.9162864142989	C28H39NO2	466.297089692436	8.0637	--	--	--	--	--	--	--	--	--	--	--	--	--	220.263	197.187	209.103	201.67	170.894
neg_11796	3'-Hydroxy-N-methyl-(S)-coclaurine	207.296	361.347	259.644	273.826	205.862	203.147	178.032	152.363	167.123	167.244	176.538	184.142	186.495	433.534	387.828	27.2815630369272	C18H21NO4	350.125057160843	8.07083333333333	C05202	Isoquinoline alkaloid biosynthesis(ko00950);;Biosynthesis of alkaloids derived from shikimate pathway(ko01063);;Metabolic pathways(ko01100);;Biosynthesis of secondary metabolites(ko01110)	--	--	--	--	HMDB0006921	--	Organic compounds	Organoheterocyclic compounds	Isoquinolines and derivatives	Benzylisoquinolines	Animals	276.096	227.612	165.839	175.975	335.952
neg_11805	3-Hydroxy-palmitic acid methyl ester	3.82352	2.70842	125.514	3.30948	0.901114	18.4416	5.11198	4.32886	3.64687	33.6608	6.13364	3.51543	1.82494	1.17029	2.5434	-3.90968	C17H34O3	307.224343620686	8.07796666666667	--	--	--	--	--	--	--	--	--	--	--	--	--	44.0153	7.55075	4.36257	14.4366	1.84621
neg_1181	4-deoxypyridoxine 5'-phosphate	68.0988	66.9079	147.487	130.484	143.413	144.921	192.694	185.17	195.014	99.7641	172.969	96.2639	70.1773	63.0186	121.718	-8.21929	C8H10NO5P-2	499.024920306155	0.654183333333333	--	--	--	--	--	--	--	--	--	--	--	--	--	94.1647	139.606	190.96	122.999	84.9714
neg_11814	(±)9-HODE	1005.55	1103.97	1285.2	1201.23	1264.27	999.694	1606	872.609	1886.35	1490.63	1580.03	1469.64	1082.54	861.598	1200.81	-2.50016	C18H32O3	295.227127817387	8.09225	--	--	--	--	--	--	--	--	--	--	--	--	--	1131.57	1155.07	1454.99	1513.43	1048.32
neg_11817	Leukotriene A4	339.007	317.434	465.027	363.98	361.161	354.977	313.309	260.876	317.033	303.744	337.212	278.101	270.738	237.808	300.956	1.71427040148926	C20H30O3	363.218243205041	8.09225	C00909	Arachidonic acid metabolism(ko00590);;Metabolic pathways(ko01100);;Serotonergic synapse(ko04726);;Eicosanoids(ko07034)	LMFA03020023	Fatty Acyls [FA]	Eicosanoids [FA03]	Leukotrienes [FA0302]	HMDB0001337	72059-45-1	Organic compounds	Lipids and lipid-like molecules	Fatty Acyls	Fatty acids and conjugates	Microbe,Animals	373.823	360.039	297.073	306.352	269.834
neg_1182	diacetylchitobiose-6-phosphate	1027.44	339.428	2003.24	1224.57	347.008	424.569	934.944	410.965	524.67	682.299	550.489	257.042	564.746	557.214	779.994	30.5151262890595	C16H29N2O14P	503.143747574199	0.64705	--	--	--	--	--	--	--	--	--	--	--	--	--	1123.37	665.382	623.526	496.61	633.984
neg_11820	N1-Hydroxy-roquefortine C	177.65	170.277	194.106	175.808	190.152	152.575	251.481	132.493	299.733	247.771	250.794	216.701	170.264	128.472	191.248	0.550798727165922	C22H23N5O3	440.149714092968	8.09225	--	--	--	--	--	--	--	--	--	--	--	--	--	180.678	172.845	227.903	238.422	163.328
neg_11823	PC(18:1(9Z)/0:0)	134.283	257.227	445.821	319.536	389.031	286.493	254.222	571.62	517.549	285.448	721.95	137.97	126.778	152.029	200.474	-1.15524	C26H52NO7P	566.345740224961	8.09225	--	--	LMGP01050032	Glycerophospholipids [GP]	Glycerophosphocholines [GP01]	Monoacylglycerophosphocholines [GP0105]	HMDB0002815	19420-56-5	Organic compounds	Lipids and lipid-like molecules	Glycerophospholipids	Glycerophosphocholines	Microbe,Animals	279.11	331.687	447.797	381.789	159.76
neg_11824	11-Dehydro-thromboxane B2	269.804	230.458	683.369	403.734	107.503	415.751	203.879	344.493	241.914	387.971	1016.45	184.984	315.752	216.324	324.151	-2.39711	C20H32O6	781.436215031757	8.09225	--	--	--	--	--	--	HMDB0244347	--	Organic compounds	Lipids and lipid-like molecules	Fatty Acyls	Eicosanoids	Animals	394.544	308.996	263.429	529.801	285.409
neg_11826	D-Cathinone	35613.2	49058.4	28658.4	40858.4	219995	136044	25053	23740.1	23336.4	22498.4	23716.5	25097.4	29292.9	24387.7	25202.1	-26.581	C9H11NO	297.152925905576	8.09938333333333	--	--	--	--	--	--	--	--	--	--	--	--	--	37776.7	132299	24043.2	23770.8	26294.3
neg_11827	4-Allyl-2-methoxyphenol	213.547	452.291	151.167	307.928	2766.19	1622.82	112.899	116.113	108.986	105.157	104.608	109.813	192.841	102.198	135.805	8.67620136927125	C10H12O2	365.139706494879	8.09938333333333	--	--	--	--	--	--	--	--	--	--	--	--	--	272.335	1565.64	112.666	106.526	143.614
neg_11833	PI(16:0/16:0)	154.334	130.367	471.207	175.011	104.9	146.907	176.79	173.11	140.521	146.812	270.369	156.511	150.814	145.005	142.032	25.2397551508561	C41H79O13P	845.515687991283	8.09938333333333	--	--	--	--	--	--	HMDB0009778	--	Organic compounds	Lipids and lipid-like molecules	Glycerophospholipids	Glycerophosphoinositols	Microbe,Animals	251.969	142.273	163.474	191.231	145.95
neg_11841	8-[(1R,2R)-3-Oxo-2-{(Z)-pent-2-enyl}cyclopentyl]octanoate	129.503	129.05	184.284	108.611	91.7554	117.477	148.775	192.591	127.727	194.447	168.181	110.815	132.707	137.318	125.869	3.84138938046591	C18H30O3	315.195292852423	8.1208	--	--	--	--	--	--	--	--	--	--	--	--	--	147.613	105.948	156.365	157.814	131.965
neg_11845	Xanthoxic acid	58.5001	56.1883	49.8806	47.0713	70.7247	88.091	69.6296	69.1023	92.9655	51.3822	59.126	108.067	57.7774	71.6203	62.1894	-10.7401	C15H22O4	569.267301390566	8.1208	--	--	--	--	--	--	--	--	--	--	--	--	--	54.8563	68.629	77.2325	72.8583	63.8624
neg_1185	pyrimidin-2-one-ribonucleoside	23.9251	18.3535	13.0333	44.7892	5.43322	5.89458e-10	8.59839	12.3185	2.57525	18.8453	12.3912	5.89458e-10	6.39907	17.3753	7.21578	20.1860436285624	C9H12N2O5	515.172	0.64705	--	--	--	--	--	--	--	--	--	--	--	--	--	18.4373	16.7408	7.83073	10.4122	10.3301
neg_11851	Limonene-1,2-diol	3.18004	6.28178	7.13726	4.41216	1.82138	3.44604	3.00808	2.42341	3.2229	18.3059	14.8677	0.29016	3.00824	2.23709	2.26449	4.59059355118372	C10H18O2	399.276772634363	8.12795	C07276	Limonene and pinene degradation(ko00903);;Biosynthesis of secondary metabolites(ko01110)	LMPR0102090016	Prenol Lipids [PR]	Isoprenoids [PR01]	C10 isoprenoids (monoterpenes) [PR0102]	--	--	--	--	--	--	--	5.53303	3.22653	2.8848	11.1546	2.50327
neg_1186	D-Galactosamine 6-phosphate	110.983	91.9242	240.201	255.063	48.6612	62.0174	227.286	66.8256	127.101	162.667	116.938	23.6071	132.088	121.581	127.232	-24.8199	C6H14NO8P	517.071270678916	0.654183333333333	--	--	--	--	--	--	--	--	--	--	--	--	--	147.703	121.914	140.404	101.071	126.967
neg_11866	16-Feruloyloxypalmitate	99.8425	110.83	244.515	187.499	143.952	151.921	109.313	190.421	164.305	110.968	254.255	100.432	90.3005	77.1892	118.107	8.09974583922189	C26H40O6	469.260787794385	8.13508333333333	--	--	--	--	--	--	--	--	--	--	--	--	--	151.729	161.124	154.68	155.218	95.1991
neg_11868	6'-Oxo-G418	25.0004	12.8342	24.3611	12.4925	4.50185	6.71917	31.4295	10.5754	18.046	46.1324	45.9773	3.95174	11.7178	34.4168	5.82067	-5.75797	C20H38N4O10	529.225348808494	8.13508333333333	--	--	--	--	--	--	--	--	--	--	--	--	--	20.7319	7.9045	20.017	32.0205	17.3184
neg_11869	PI(16:0/0:0)	120.078	125.555	520.31	481.992	128.772	278.176	143.268	319.989	237.242	268.271	811.674	125.498	127.46	111.177	328.829	2.34131936787065	C25H49O12P	571.290227132242	8.14221666666667	--	--	--	--	--	--	--	--	--	--	--	--	--	255.314	296.313	233.5	401.814	189.155
neg_11870	2-Acetamido-4-(D-alanylamino)-2,4,6-trideoxy-D-mannopyranose	46.0847	9.55511	554.631	341.385	92.9841	83.5482	389.254	14.042	98.031	145.977	301.113	17.6463	63.6675	75.9058	119.26	1.63321978178747	C11H21N3O5	595.295343196048	8.14221666666667	--	--	--	--	--	--	--	--	--	--	--	--	--	203.424	172.639	167.109	154.912	86.2776
neg_11879	Xanthoxin	64.8908	59.3488	164.424	109.294	118.955	144.243	154.602	171.57	151.148	148.789	289.52	124.378	111.597	103.067	109.089	-4.63865	C15H22O3	545.309671219988	8.14936666666667	C13453	Carotenoid biosynthesis(ko00906);;Biosynthesis of terpenoids and steroids(ko01062);;Metabolic pathways(ko01100);;Biosynthesis of secondary metabolites(ko01110)	--	--	--	--	HMDB0304066	--	Organic compounds	Lipids and lipid-like molecules	Prenol lipids	Sesquiterpenoids	Animals	96.2212	124.164	159.107	187.562	107.918
neg_11886	Gibberellin A53 aldehyde	5.89458e-10	5.89458e-10	869.114	515.974	38.1931	596.416	125.332	342.03	204.786	457.17	1538.57	76.0092	102.457	5.89458e-10	314.571	6.13406492190106	C20H28O4	701.370994209914	8.14936666666667	C11905	Diterpenoid biosynthesis(ko00904)	LMPR0104170029	Prenol Lipids [PR]	Isoprenoids [PR01]	C20 isoprenoids (diterpenes) [PR0104]	--	--	--	--	--	--	--	289.705	383.528	224.049	690.583	139.009
neg_11900	(6Z,9Z,12Z)-Octadecatrienoic acid	20.3746	14.401	5.99833	9.01006	13.7278	3.90822	50.4899	37.8646	18.4244	18.2078	10.4274	49.8109	12.3246	24.6739	16.8837	0.824948101957041	C18H30O2	299.199477542059	8.16363333333333	C06426	Linoleic acid metabolism(ko00591);;Biosynthesis of unsaturated fatty acids(ko01040);;Metabolic pathways(ko01100)	LMFA01030141	Fatty Acyls [FA]	Fatty Acids and Conjugates [FA01]	Unsaturated fatty acids [FA0103]	HMDB0003073	506-26-3	Organic compounds	Lipids and lipid-like molecules	Fatty Acyls	Lineolic acids and derivatives	Animals,Plants	13.5913	8.88201	35.593	26.1487	17.9607
neg_11903	Carboxyspermidine	49.3509	42.669	74.235	42.6256	53.5762	47.3324	43.8427	51.2822	58.9318	71.9705	69.4203	44.0671	45.4896	53.1372	49.7954	-0.270415	C8H19N3O2	415.264751428943	8.16363333333333	--	--	--	--	--	--	--	--	--	--	--	--	--	55.4183	47.8447	51.3522	61.8193	49.4741
neg_11920	PE(18:1(9Z)/0:0)	875.037	1002.08	1026.34	1263.22	687.339	972.866	2922.59	3313.6	2418.69	3623.36	3398.27	1082.2	1197.99	1628.55	1367.79	-5.64672	C23H46NO7P	478.291206535065	8.17791666666667	--	--	LMGP02050004	Glycerophospholipids [GP]	Glycerophosphoethanolamines [GP02]	Monoacylglycerophosphoethanolamines [GP0205]	HMDB0011506	89576-29-4	Organic compounds	Lipids and lipid-like molecules	Glycerophospholipids	Glycerophosphoethanolamines	Microbe,Animals	967.818	974.475	2884.96	2701.28	1398.11
neg_11923	Protoemetine	41.0845	2.68226	6946.6	4386.67	341.697	4771.22	1001.05	2559	1542.55	3282.77	11647.8	588.894	733.391	36.0707	2122.97	-18.63	C19H27NO3	679.384571514454	8.17791666666667	--	--	--	--	--	--	--	--	--	--	--	--	--	2330.12	3166.53	1700.87	5173.16	964.145
neg_11927	Avermectin B1b	18.4695	13.851	27.0036	13.8374	5.66755	22.0302	9.11404	21.6581	9.91628	23.1772	26.822	6.14606	17.0861	9.78269	24.6525	-38.7921	C47H70O14	903.441457696065	8.17791666666667	C11967	Biosynthesis of 12-, 14- and 16-membered macrolides(ko00522);;Metabolic pathways(ko01100);;Biosynthesis of secondary metabolites(ko01110)	LMPK04000020	Polyketides [PK]	Macrolides and lactone polyketides [PK04]	-	--	--	--	--	--	--	--	19.7747	13.8451	13.5628	18.7151	17.1738
neg_11932	4'-Oxonebramine	5.89458e-10	50.3114	5.89458e-10	10.9035	534.819	233.278	5.89458e-10	5.89458e-10	5.89458e-10	5.89458e-10	5.89458e-10	5.89458e-10	5.89458e-10	5.89458e-10	5.89458e-10	-11.8018	C12H24N4O5	325.145747893521	8.18505	--	--	--	--	--	--	--	--	--	--	--	--	--	16.7705	259.667	5.89458e-10	5.89458e-10	5.89458e-10
neg_11953	Avermectin B1b aglycone	7.96338	4.33785	29.3534	4.62685	12.9292	0.056228	4.81995	11.634	3.29824	10.4683	33.4806	8.56417	4.2544	5.20508	7.69242	33.6311733465593	C33H46O8	591.313116757879	8.20665	--	--	--	--	--	--	--	--	--	--	--	--	--	13.8849	5.87076	6.58406	17.5044	5.7173
neg_11990	20-HETE	613.932	612.781	568.024	589.201	737.215	661.185	561.346	541.074	531.144	531.814	525.57	573.176	588.378	538.636	560.176	-10.8347	C20H32O3	341.206343063978	8.2352	C14748	Arachidonic acid metabolism(ko00590);;Metabolic pathways(ko01100);;Vascular smooth muscle contraction(ko04270)	LMFA03060009	Fatty Acyls [FA]	Eicosanoids [FA03]	Hydroxy/hydroperoxyeicosatetraenoic acids [FA0306]	HMDB0005998	79551-86-3	Organic compounds	Lipids and lipid-like molecules	Fatty Acyls	Fatty acids and conjugates	Animals	598.246	662.534	544.522	543.52	562.397
neg_12003	PC(14:0/0:0)	792.885	791.307	988.367	862.958	595.874	669.407	678.146	623.556	599.924	731.762	847.502	677.23	610.137	695.806	728.234	9.82529627191856	C22H46NO7P	466.298504387575	8.24948333333333	--	--	LMGP01050012	Glycerophospholipids [GP]	Glycerophosphocholines [GP01]	Monoacylglycerophosphocholines [GP0105]	HMDB0010379	20559-16-4	Organic compounds	Lipids and lipid-like molecules	Glycerophospholipids	Glycerophosphocholines	Microbe,Animals	857.519	709.413	633.876	752.165	678.059
neg_12007	Ricinoleic acid	264.272	336.433	730.324	219.416	207.375	296.357	306.74	294.259	323.332	416.94	353.24	147.497	234.606	192.71	320.302	5.04626199115563	C18H34O3	319.22696782071	8.26376666666667	--	--	--	--	--	--	--	--	--	--	--	--	--	443.676	241.049	308.11	305.892	249.206
neg_12020	1,2-Dihydrovomilenine	0.0991157	0.30659	3.12004	0.104249	5.89458e-10	5.89458e-10	5.18675	2.48864	0.344513	1.7396	14.3827	0.20082	0.674993	0.204917	14.4447	-18.8536	C21H24N2O3	397.170255667715	8.2709	--	--	--	--	--	--	--	--	--	--	--	--	--	1.17525	0.0347496	2.6733	5.44104	5.1082
neg_12045	Estrone	5.89458e-10	0.161716	156.609	0.0037323	2.43806	8.08672	8.16393	44.659	1.6741	18.0361	204.405	1.69036	4.2707	6.27806	109.798	34.4426213672422	C18H22O2	599.356421062886	8.29945	--	--	--	--	--	--	--	--	--	--	--	--	--	52.257	3.50951	18.1657	74.7106	40.1157
neg_12057	19-Oxotestosterone	5.89458e-10	24.7471	512.598	84.4322	3.50201	102.079	25.782	73.2695	36.0763	138.23	373.359	8.83753	25.2693	5.89458e-10	72.5738	-3.23091	C19H26O3	663.388287698036	8.3066	C05295	Steroid hormone biosynthesis(ko00140);;Metabolic pathways(ko01100)	--	--	--	--	HMDB0003959	4075-13-2	Organic compounds	Lipids and lipid-like molecules	Steroids and steroid derivatives	Androstane steroids	Animals	179.115	63.3377	45.0426	173.476	32.6144
neg_1206	5-Fluorouridine	41.2474	17.6307	81.9609	62.0053	19.8728	16.1164	32.2264	31.0959	20.9496	47.0383	64.8436	6.32524	30.1505	29.4328	56.8243	-22.9489	C9H11FN2O6	583.122051620188	0.64705	C16633	Drug metabolism - other enzymes(ko00983)	--	--	--	--	HMDB0060396	--	Organic compounds	Nucleosides, nucleotides, and analogues	Pyrimidine nucleosides	_	Animals	46.9463	32.6648	28.0906	39.4024	38.8025
neg_12069	Fusidic acid	257.093	139.735	1370.5	438.697	253.711	698.408	225.95	573.867	323.763	481.586	2073.98	159.596	316.45	134.253	556.22	2.52317718302367	C31H48O6	537.321059906868	8.32086666666667	--	--	--	--	--	--	--	--	--	--	--	--	--	589.109	463.605	374.526	905.053	335.641
neg_12075	9,10-Epoxy-13-hydroxy-11-octadecenoate	311.083	385.316	382.417	398.232	449.576	370.084	299.368	268.706	322.578	313.707	271.55	283.191	311.739	358.519	609.453	-0.423823	C18H32O4	311.222650742353	8.32801666666667	--	--	--	--	--	--	--	--	--	--	--	--	--	359.605	405.964	296.884	289.483	426.57
neg_1208	dTDP-4-deoxy-4-thio-alpha-D-digitoxose	252.281	165.658	554.784	410.33	131.512	131.84	232.642	115.972	120.209	301.986	183.91	38.6695	266.903	197.723	271.141	-1.5183	C16H26N2O13P2S	593.06045390156	0.654183333333333	--	--	--	--	--	--	--	--	--	--	--	--	--	324.241	224.561	156.274	174.855	245.256
neg_12080	ent-7alpha-Hydroxykaur-16-en-19-oic acid	115.724	74.2483	194.546	88.3628	85.3382	107.59	121.286	81.9306	73.8472	106.637	160.496	72.863	95.52	96.014	99.7142	-1.59788	C20H30O3	317.211709911981	8.33515	--	--	LMPR0104540005	Prenol Lipids [PR]	Isoprenoids [PR01]	C20 isoprenoids (diterpenes) [PR0104]	--	--	--	--	--	--	--	128.173	93.7636	92.3546	113.332	97.0827
neg_12081	2,3-Dehydro-gibberellin A9	122.662	191.866	94.3625	116.938	178.944	140.093	82.9826	68.978	71.281	83.5623	67.575	72.165	82.4522	67.641	82.6194	0.0797671684412008	C19H22O4	359.15003711278	8.33515	--	--	--	--	--	--	--	--	--	--	--	--	--	136.297	145.325	74.4139	74.4341	77.5709
neg_12104	zymosterol intermediate 1a	233.352	246.547	792.308	537.549	1724.03	522.117	752.78	625.597	287.307	760.579	1277.46	717.449	1001.16	494.771	467.889	21.6597719956592	C28H46O2	449.328156736117	8.37085	--	--	LMST01010169	Sterol Lipids [ST]	Sterols [ST01]	Cholesterol and derivatives [ST0101]	--	--	--	--	--	--	--	424.069	927.899	555.228	918.496	654.608
neg_12105	Corosolic acid	246.441	189.563	9124	4536.59	485.644	5010.63	1433.08	2661.58	1857.8	3608.05	12230.8	928.389	1219.92	226.663	2671.51	-2.27245	C30H48O4	517.352389482574	8.37085	--	--	--	--	--	--	HMDB0250454	--	Organic compounds	Lipids and lipid-like molecules	Prenol lipids	Triterpenoids	Animals	3186.67	3344.29	1984.16	5589.07	1372.7
neg_1211	GDP-L-fucose	11.0295	5.89458e-10	213.029	49.6771	23.4537	35.6529	280.325	42.168	85.4298	61.9392	77.9119	19.7712	73.2694	9.47139	93.9665	7.36597962538852	C16H25N5O15P2	610.061245366915	0.64705	--	--	--	--	--	--	--	--	--	--	--	--	--	74.6861	36.2612	135.974	53.2074	58.9024
neg_12136	(±)18-HETE	599.82	291.323	462.632	311.323	465.498	323.139	427.321	769.599	356.196	384.937	736.945	172.64	311.49	223.242	295.274	-4.05296	C20H32O3	319.226570552692	8.41296666666667	--	--	--	--	--	--	--	--	--	--	--	--	--	451.259	366.653	517.705	431.507	276.668
neg_12153	5-Dehydroavenasterol	158.29	164.523	456.499	240.563	202.106	300.826	141.272	315.931	195.762	229.78	603.122	150.318	190.515	103.092	183.695	-9.92904	C29H46O	431.325459486313	8.42011666666667	--	--	--	--	--	--	--	--	--	--	--	--	--	259.771	247.832	217.655	327.74	159.101
neg_12163	Nonanoylcarnitine	5.89458e-10	5.89458e-10	386.179	61.4774	5.89458e-10	66.3548	6.92384	178.493	13.0433	34.7062	425.705	1.06214	0.0178846	5.89458e-10	11.6933	-20.0544	C16H31NO4	661.452386197286	8.43438333333333	--	--	LMFA07070082	Fatty Acyls [FA]	Fatty esters [FA07]	Fatty acyl carnitines [FA0707]	HMDB0013288	--	Organic compounds	Lipids and lipid-like molecules	Fatty Acyls	Fatty acid esters	Microbe,Animals	128.726	42.6107	66.1534	153.824	3.90372
neg_12174	cis-9,10-Epoxystearic acid	1264.66	2030.44	1565.68	1728.55	1904.3	1351.47	2563.91	3015.28	3095.89	2644.31	2142.78	1497.63	1528.68	1575.67	4638.17	-1.94674	C18H34O3	297.242937900287	8.46295	C19418	Cutin, suberine and wax biosynthesis(ko00073)	LMFA02000326	Fatty Acyls [FA]	Octadecanoids [FA02]	Other Octadecanoids [FA0200]	HMDB0247617	13980-07-9	Organic compounds	Lipids and lipid-like molecules	Fatty Acyls	Lineolic acids and derivatives	Animals	1620.26	1661.44	2891.7	2094.91	2580.84
neg_12184	Homocarnosine	72.089	79.1774	62.9955	67.2463	72.0128	76.6274	65.5392	70.2257	66.4591	77.4939	83.016	80.6258	80.0286	79.9315	62.8799	-13.8362	C10H16N4O3	479.230559606632	8.4558	C00884	Arginine and proline metabolism(ko00330);;Metabolic pathways(ko01100)	--	--	--	--	HMDB0000745	3650-73-5	Organic compounds	Organic acids and derivatives	Peptidomimetics	Hybrid peptides	Animals	71.4207	71.9622	67.408	80.3786	74.28
neg_12189	6-Keto-prostaglandin E1	159.692	160.966	182.063	96.4832	96.2202	138.848	116.409	139.615	139.089	164.961	346.126	135.018	153.825	152.077	166.481	16.8519575142464	C20H32O6	781.450390809042	8.4558	C05962	Arachidonic acid metabolism(ko00590);;Metabolic pathways(ko01100)	LMFA03010012	Fatty Acyls [FA]	Eicosanoids [FA03]	Prostaglandins [FA0301]	HMDB0004241	67786-53-2	Organic compounds	Lipids and lipid-like molecules	Fatty Acyls	Eicosanoids	Animals	167.573	110.517	131.704	215.368	157.461
neg_12205	Geranyl-hydroxybenzoate	5.89458e-10	2.4889	255.721	122.094	5.89458e-10	127.977	27.0614	66.9978	40.7258	101.055	337.985	5.27788	19.8696	5.89458e-10	72.728	4.19367477270127	C17H22O3	607.329939578145	8.47008333333333	--	--	--	--	--	--	--	--	--	--	--	--	--	86.07	83.3569	44.9283	148.106	30.8658
neg_12207	APC	5.89458e-10	5.89458e-10	395.101	212.074	5.89458e-10	212.155	45.5981	83.7566	43.3471	173.122	553	11.2458	20.7703	5.89458e-10	96.4654	25.7185484980342	C33H38N4O8	617.27758874268	8.47008333333333	C00546	Drug metabolism - other enzymes(ko00983)	--	--	--	--	HMDB0060661	--	Organic compounds	Organic oxygen compounds	Organooxygen compounds	Carbonyl compounds	Animals	131.7	141.41	57.5673	245.789	39.0786
neg_12211	Protorifamycin I	5.89458e-10	2.20635	333.647	190.768	5.89458e-10	182.579	32.2529	78.1594	48.8073	137.9	456.6	7.51303	30.2004	2.53471	109.019	2.47654257445571	C35H45NO10	660.280597727982	8.47008333333333	--	--	--	--	--	--	--	--	--	--	--	--	--	111.951	124.449	53.0732	200.671	47.2513
neg_12215	Clorobiocin	5.89458e-10	5.89458e-10	142.241	58.7405	5.89458e-10	75.7642	1.90317	8.49695	5.68009	47.4783	221.002	5.89458e-10	4.14325	5.89458e-10	16.6699	28.7864067228516	C35H37ClN2O11	717.203296874919	8.47008333333333	C12032	Novobiocin biosynthesis(ko00401);;Biosynthesis of secondary metabolites(ko01110)	--	--	--	--	--	--	--	--	--	--	--	47.4137	44.8349	5.36007	89.4935	6.9377
neg_12216	Rifamycin S	5.89458e-10	5.89458e-10	380.076	222.693	5.69936	234.811	50.5658	117.746	70.4976	175.379	552.411	32.3316	46.2458	5.89458e-10	106.382	0.901829981982539	C37H45NO12	730.264204219804	8.47008333333333	--	--	--	--	--	--	--	--	--	--	--	--	--	126.692	154.401	79.6032	253.374	50.8761
neg_12223	Salbostatin 6'-phosphate	5.89458e-10	5.89458e-10	102.853	68.7787	5.89458e-10	69.9302	6.64722	6.23929	18.344	50.2392	115.855	5.89458e-10	5.89458e-10	5.89458e-10	18.0038	-4.30853	C13H24NO11P	847.212140935479	8.47008333333333	--	--	--	--	--	--	--	--	--	--	--	--	--	34.2843	46.2363	10.4102	55.3646	6.00127
neg_12239	Vialinin A	3.50436	2.28715	136.286	73.9097	7.864	282.216	127.425	330.005	148.786	280.696	531.836	646.379	135.544	49.8947	367.086	-1.00886	C34H26O8	561.154924215839	8.47721666666667	--	--	--	--	--	--	--	--	--	--	--	--	--	47.3593	121.33	202.072	486.303	184.175
neg_12253	Ubiquinone 4	280.899	449.843	252.363	318.328	661.457	772.841	290.458	309.069	344.9	316.396	438.363	268.385	313.416	128.46	249.067	-19.1179	C29H42O4	475.274292204904	8.4915	--	--	LMPR02010003	Prenol Lipids [PR]	Quinones and hydroquinones [PR02]	Ubiquinones [PR0201]	HMDB0006710	4370-62-1	Organic compounds	Lipids and lipid-like molecules	Prenol lipids	Quinone and hydroquinone lipids	Microbe,Animals	327.702	584.209	314.809	341.048	230.314
neg_1227	Stachyose hydrate from Stachys tuberifera	741.13	622.357	1347.89	1379.22	1022.91	774.59	997.963	1238.52	870.407	1049.5	1098.69	649.869	842.062	594.249	1045.74	-0.837788	C24H42O21	701.190701504949	0.64705	--	--	--	--	--	--	--	--	--	--	--	--	--	903.791	1058.91	1035.63	932.686	827.351
neg_12270	16-hydroxy hexadecanoic acid	704.763	1057.19	867.253	846.556	1437.24	942.035	631.222	777.721	714.882	761.217	660.777	684.935	719.083	633.96	626.401	-2.7933	C16H32O3	271.227108017368	8.53433333333333	--	--	--	--	--	--	--	--	--	--	--	--	--	876.401	1075.28	707.942	702.31	659.815
neg_1228	CMP-5-N-acetyl-7-N-(D-alanyl)-legionaminic acid	266.895	225.969	474.719	560.009	362.337	265.72	385.393	508.192	326.902	412.342	436.684	227.009	319.095	217.864	400.116	22.9551873855872	C23H37N6O15P	703.190191220133	0.64705	--	--	--	--	--	--	--	--	--	--	--	--	--	322.528	396.022	406.829	358.678	312.358
neg_12281	myristic acid	46.915	70.0683	743.688	102.538	95.8754	125.82	63.3904	87.1935	74.9924	190.42	420.038	68.4354	119.988	55.774	198.939	-6.22357	C14H28O2	493.384419725715	8.5272	C06424	Fatty acid biosynthesis(ko00061);;Metabolic pathways(ko01100)	LMFA01010014	Fatty Acyls [FA]	Fatty Acids and Conjugates [FA01]	Straight chain fatty acids [FA0101]	HMDB0000806	544-63-8	Organic compounds	Lipids and lipid-like molecules	Fatty Acyls	Fatty acids and conjugates	Microbe,Animals,Plants	286.89	108.078	75.1921	226.298	124.9
neg_12282	Kanamycin A	2.35328	4.6245	5.08091	0.254086	2.31062	1.88572	0.264262	3.78619	0.644611	2.29403	7.68886	0.255099	0.231221	1.32913	11.5077	26.8327727153265	C18H36N4O11	505.22571925863	8.5272	C01822	Neomycin, kanamycin and gentamicin biosynthesis(ko00524);;Biosynthesis of secondary metabolites(ko01110)	--	--	--	--	HMDB0015303	8063-07-08	Organic compounds	Organic oxygen compounds	Organooxygen compounds	Carbohydrates and carbohydrate conjugates	Microbe,Animals	4.01956	1.48348	1.56502	3.41266	4.356
neg_1229	Stachyose	8002.39	5020.8	30500.1	8750.2	3508.46	3212.13	6148.82	4046.66	3358.43	6774.21	6098.15	2324.7	6196.85	5501.61	6839.21	-0.638149	C24H42O21	711.219636078898	0.654183333333333	--	--	--	--	--	--	--	--	--	--	--	--	--	14507.8	5156.93	4517.97	5065.68	6179.22
neg_12298	alpha-Phocaecholic acid	4252.7	4766.89	11936.3	9561.41	4683.22	6654.97	5090.47	5757.04	4531.07	5679.06	12872.4	4485.22	4823.65	5037.78	8172.85	44.4350076687147	C24H40O6	469.299544865813	8.54861666666667	--	--	--	--	--	--	--	--	--	--	--	--	--	6985.3	6966.53	5126.19	7678.89	6011.42
neg_12303	Geranylhydroquinone	542.623	245.538	480.833	283.678	531.18	390.407	264.69	699.604	394.678	218.296	730.229	179.553	151.651	157.232	261.044	6.45762240257231	C16H22O2	537.325342001553	8.55575	C10793	Ubiquinone and other terpenoid-quinone biosynthesis(ko00130);;Biosynthesis of secondary metabolites(ko01110)	--	--	--	--	--	--	--	--	--	--	--	422.998	401.755	452.991	376.026	189.976
neg_12307	2-Hydroxymyristic Acid	696.839	678.657	625.931	664.491	619.485	589.932	655.194	588.886	596.832	626.908	599.231	633.607	627.582	648.817	640.821	-9.63527	C14H28O3	243.194215354538	8.57003333333333	--	--	LMFA01050484	Fatty Acyls [FA]	Fatty Acids and Conjugates [FA01]	Hydroxy fatty acids [FA0105]	HMDB0002261	2507-55-3	Organic compounds	Lipids and lipid-like molecules	Fatty Acyls	Fatty acids and conjugates	Animals	667.142	624.636	613.637	619.915	639.074
neg_12327	Treprostinil	48.6519	80.6263	82.3758	61.059	233.762	167.75	32.1793	29.7511	21.5234	33.9981	59.6404	16.4685	34.3803	31.0488	41.1125	0.464500577497262	C23H34O5	389.233529023175	8.60571666666667	--	--	--	--	--	--	HMDB0014518	81846-19-7	Organic compounds	Benzenoids	Benzene and substituted derivatives	Phenoxyacetic acid derivatives	Animals	70.5513	154.19	27.8179	36.7023	35.5139
neg_12347	9alpha-Hydroxyandrosta-1,4-diene-3,17-dione	192.591	1684.34	154.874	910.451	4864.23	178.166	303.174	224.961	148.693	153.386	1626.97	179.391	344.765	171.991	3854.95	4.30546457506434	C19H24O3	299.166560578617	8.6557	--	--	--	--	--	--	--	--	--	--	--	--	--	677.267	1984.28	225.609	653.25	1457.24
neg_1236	Acarbose 7IV-phosphate	245.502	218.43	2311.6	1708.82	1137.62	1198.15	1535.7	2182.87	1811.51	621.729	1895.73	452.119	319.553	190.23	805.765	43.2249685518184	C25H44NO21P	746.220359243855	0.654183333333333	--	--	--	--	--	--	--	--	--	--	--	--	--	925.178	1348.2	1843.36	989.858	438.516
neg_1238	cephalexin	30.875	21.5598	139.324	192.77	36.7607	29.0907	43.7415	61.6541	35.6589	59.6702	91.2593	8.13237	51.0515	34.6547	59.4198	-16.3268	C16H17N3O4S	753.190471197369	0.654183333333333	C06895	--	--	--	--	--	HMDB0014707	15686-71-2	Organic compounds	Organoheterocyclic compounds	Lactams	Beta lactams	Animals	63.9195	86.2073	47.0182	53.0206	48.3753
neg_12394	trans,trans-2,4-decadienal	961.025	986.096	2930.14	1030.12	1009.67	1101.63	937.708	943.541	927.29	1130.01	1044.61	969.012	952.681	945.091	974.945	-12.5985	C10H16O	349.234600150746	8.70566666666667	--	--	LMFA06000057	Fatty Acyls [FA]	Fatty aldehydes [FA06]	-	--	--	--	--	--	--	--	1625.75	1047.14	936.18	1047.88	957.573
neg_12411	N-acetylmuramate(beta-methyl)-L-alanyl-D-glutamate	5.89458e-10	4.99926	2318.9	83.9126	5.89458e-10	186.107	12.6481	39.0307	10.7913	293.166	142.414	5.89458e-10	1.78605	5.89458e-10	8.7288	12.5980555021656	C20H31N3O12-2	540.166539164693	8.70566666666667	--	--	--	--	--	--	--	--	--	--	--	--	--	774.635	90.0067	20.8234	145.193	3.50495
neg_12414	Deoxythymidine diphosphate-l-rhamnose	215.142	230.53	197.817	184.779	233.466	180.12	247.181	234.949	223.344	257.487	246.268	259.612	223.852	262.744	252.161	0.85136409270082	C16H26N2O15P2	593.079510883168	8.70566666666667	C03319	Streptomycin biosynthesis(ko00521);;Polyketide sugar unit biosynthesis(ko00523);;O-Antigen nucleotide sugar biosynthesis(ko00541);;Arabinogalactan biosynthesis - Mycobacterium(ko00572);;Metabolic pathways(ko01100);;Biosynthesis of secondary metabolites(ko01110);;Biosynthesis of nucleotide sugars(ko01250)	--	--	--	--	HMDB0006354	2147-59-3	Organic compounds	Nucleosides, nucleotides, and analogues	Pyrimidine nucleotides	Pyrimidine nucleotide sugars	Animals	214.496	199.455	235.158	254.456	246.252
neg_12429	Methyl hexanoate	1899.94	1574.39	1446.47	1358.02	1357.16	1337.59	1836.21	1883.03	1998.21	2046.61	1965.6	1921.05	1648.37	1410.74	1376.98	-22.9115	C7H14O2	305.191000693102	8.73351666666667	--	--	LMFA07010433	Fatty Acyls [FA]	Fatty esters [FA07]	Wax monoesters [FA0701]	HMDB0035238	106-70-7	Organic compounds	Lipids and lipid-like molecules	Fatty Acyls	Fatty acid esters	Microbe,Animals,Plants	1640.26	1350.92	1905.81	1977.76	1478.7
neg_1245	Coenzyme F420	66.3294	63.4031	256.118	141.465	30.4826	34.2259	74.3296	43.8863	18.9976	40.5389	87.8331	11.1013	39.6194	23.295	48.9119	-11.9959	C29H36N5O18P	808.139422244818	0.654183333333333	--	--	--	--	--	--	--	--	--	--	--	--	--	128.617	68.7244	45.7378	46.4911	37.2754
neg_12465	Phytyl diphosphate	81.5283	80.4563	179.942	71.6517	50.9527	78.8868	83.4867	131.969	82.5066	81.9726	227.922	93.0345	88.4762	104.531	98.993	-6.10053	C20H42O7P2	949.444987270386	8.7478	C05427	--	LMPR0104010017	Prenol Lipids [PR]	Isoprenoids [PR01]	C20 isoprenoids (diterpenes) [PR0104]	HMDB0011116	--	Organic compounds	Lipids and lipid-like molecules	Prenol lipids	Diterpenoids	Animals	113.976	67.1637	99.3209	134.31	97.3334
neg_1247	PD116740	571.874	359.184	1894.28	2123.74	395.24	289.6	1014.16	625.242	429.129	904.247	1293	174.916	750.681	742.525	1086.53	19.3092344754589	C20H16O7	781.191623626979	0.64705	--	--	--	--	--	--	--	--	--	--	--	--	--	941.779	936.194	689.512	790.72	859.911
neg_12474	Primary fluorescent chlorophyll catabolite	179.519	173.976	132.831	158.419	153.471	170.792	150.647	152.198	162.163	151.024	124.861	162.63	174.178	172.322	152.498	0.913377004801328	C35H40N4O7	673.288476374284	8.76206666666667	--	--	--	--	--	--	--	--	--	--	--	--	--	162.109	160.894	155.002	146.172	166.333
neg_12476	Thiamine pyrophosphate	41.1576	53.1957	115.748	55.0344	81.6418	74.0171	81.8966	128.016	52.0541	79.0371	62.3566	106.58	122.103	98.0505	73.3882	-5.94234	C12H19N4O7P2S+	470.01277171787	8.76921666666667	--	--	--	--	--	--	--	--	--	--	--	--	--	70.0338	70.2311	87.3224	82.658	97.8471
neg_12489	1,4-Decanolide	128.451	191.383	141.254	175.228	257.535	184.646	119.295	97.7692	111.032	113.132	83.902	106.414	110.02	121.418	163.742	0.557537336410016	C9H16O2	311.222957152396	8.78348333333333	--	--	LMFA07040021	Fatty Acyls [FA]	Fatty esters [FA07]	Lactones [FA0704]	HMDB0031531	57084-16-9	Organic compounds	Organoheterocyclic compounds	Lactones	Gamma butyrolactones	Microbe,Animals	153.696	205.803	109.365	101.149	131.727
neg_12497	5'-Butyrylphosphoinosine	162.684	177.954	341.901	193.793	272.739	247.222	199.325	334.789	177.415	261.8	239.856	318.527	312.065	280.456	224.166	-25.0168	C14H19N4O9P	463.073124699106	8.77635	--	--	--	--	--	--	--	--	--	--	--	--	--	227.513	237.918	237.176	273.394	272.229
neg_12501	Kaempferol 3-O-glucuronide	288.03	291.609	190.63	270.967	368.484	267.482	290.146	302.502	293.716	283.98	253.019	336.861	336.959	315.462	298.312	21.2518424502231	C21H18O12	497.059047359642	8.78348333333333	--	--	--	--	--	--	HMDB0029500	22688-78-4	Organic compounds	Phenylpropanoids and polyketides	Flavonoids	Flavonoid glycosides	Animals	256.756	302.311	295.455	291.286	316.911
neg_12502	Cyanidin 3-O-(acetylglucoside)	27.2874	33.9331	48.8162	38.6093	69.4825	45.4508	21.6612	67.3505	17.7857	28.4586	14.4062	47.5194	52.7159	45.3928	39.5499	11.561065196801	C22H21O13+	514.078584288371	8.77635	--	--	--	--	--	--	--	--	--	--	--	--	--	36.6789	51.1809	35.5992	30.1281	45.8862
neg_12523	Glutathionylspermine	164.345	149.911	169.039	143.369	76.0546	114.526	128.23	112.777	127.339	129.637	213.85	122.929	128.817	111.83	120.976	7.11750433267164	C20H41N7O5S	981.577693963548	8.79776666666667	--	--	--	--	--	--	--	--	--	--	--	--	--	161.098	111.316	122.782	155.472	120.541
neg_12533	Neomethymycin	356.108	324.703	505.344	343.105	255.82	343.778	336.066	391.85	293.536	369.931	645.415	391.892	294.302	311.649	320.658	-47.9618	C25H43NO7	937.555611670594	8.81918333333333	C11995	Biosynthesis of 12-, 14- and 16-membered macrolides(ko00522);;Biosynthesis of secondary metabolites(ko01110)	LMPK04000036	Polyketides [PK]	Macrolides and lactone polyketides [PK04]	-	--	--	--	--	--	--	--	395.385	314.234	340.484	469.08	308.87
neg_12539	Lithocholic acid	310.24	306.679	360.175	300.36	297.322	305.209	285.986	308.78	268.707	282.335	374.103	304.65	348.704	309.31	378.827	-45.7368	C24H40O3	421.278737363249	8.83346666666667	--	--	--	--	--	--	--	--	--	--	--	--	--	325.698	300.964	287.824	320.363	345.614
neg_12549	(±)10-HDoHE	213.842	257.616	259.285	254.539	546.966	429.325	259.669	223.599	211.118	309.394	327.377	222.847	234.683	253.973	252.842	1.86975303310639	C22H32O3	343.228512087626	8.8406	--	--	--	--	--	--	--	--	--	--	--	--	--	243.581	410.277	231.462	286.539	247.166
neg_12564	Erythronolide B	2379.76	2136.82	2443.9	2196.29	1902.64	2221.49	2657.79	2822.72	2383.85	2188.09	3721.55	2609.4	2458.24	2367.51	2228.66	-0.504305	C21H38O7	849.521304256239	8.85488333333333	--	--	--	--	--	--	--	--	--	--	--	--	--	2320.16	2106.81	2621.45	2839.68	2351.47
neg_12569	Avermectin A2a aglycone	6.47015	11.9049	545.757	237.255	24.7487	332.611	73.258	177.004	97.2309	251.627	958.734	272.142	44.2996	1.72412	135.565	24.7520111869758	C35H52O9	615.369112989345	8.86201666666667	--	--	--	--	--	--	--	--	--	--	--	--	--	188.044	198.205	115.831	494.168	60.5297
neg_12574	Gemfibrozil	693.296	785.069	710.792	825.498	757.091	1030.46	739.005	782.903	1075.51	1224.2	1214.99	1138.17	1339.86	1177.51	1048.36	-2.99642	C15H22O3	249.148868556015	8.88343333333333	C07020	Chemical carcinogenesis - receptor activation(ko05207)	--	--	--	--	HMDB0015371	25812-30-0	Organic compounds	Benzenoids	Phenol ethers	_	Animals	729.719	871.017	865.806	1192.46	1188.57
neg_12584	PI(16:1(9Z)/16:1(9Z))	769.514	680.337	868.915	801.62	582.871	992.356	857.664	1099.88	819.79	1007.16	2209.1	868.721	800.857	679.555	969.843	9.67849830695591	C41H75O13P	805.495058313464	8.8763	--	--	--	--	--	--	HMDB0009798	--	Organic compounds	Lipids and lipid-like molecules	Glycerophospholipids	Glycerophosphoinositols	Microbe,Animals	772.922	792.283	925.776	1361.66	816.752
neg_12586	PI(16:0/18:1(9Z))	493.637	500.741	695.189	540.05	412.235	509.986	594.198	655.413	437.475	550.015	972.759	512.816	589.128	526.104	543.071	-20.6306	C43H81O13P	881.52242379262	8.88343333333333	--	--	--	--	--	--	HMDB0009783	--	Organic compounds	Lipids and lipid-like molecules	Glycerophospholipids	Glycerophosphoinositols	Microbe,Animals	563.189	487.424	562.362	678.53	552.768
neg_12591	Mycolactone C	15971.1	16390.5	14317.2	14379.6	12614.5	13161.5	15078.1	12700.5	13953.5	20443.3	19628.4	16165.8	14892.6	15533.5	13479.5	-7.81607	C44H70O8	761.470792073183	8.89056666666667	--	--	--	--	--	--	--	--	--	--	--	--	--	15559.6	13385.2	13910.7	18745.9	14635.2
neg_12594	(3S)-3-Hydroxy-N6,N6,N6-trimethyl-L-lysine	2105.3	2094.3	1917.54	2028.09	1923.2	1946.2	2055.29	1892.46	1965.69	2074.51	2011.23	2188.82	2336.91	2303.83	2062.36	-42.8506	C9H21N2O3+	250.144629378919	8.89771666666667	--	--	--	--	--	--	--	--	--	--	--	--	--	2039.05	1965.83	1971.15	2091.52	2234.37
neg_12597	Oleic acid	34.7339	166.318	38.4715	119.348	34.544	40.9038	145.043	31.5141	41.4969	46.7333	42.4456	39.0586	34.6035	37.814	50.8538	-3.99786	C18H34O2	327.252954780662	8.90485	--	--	--	--	--	--	HMDB0062703	2027-47-6	Organic compounds	Lipids and lipid-like molecules	Fatty Acyls	Fatty acids and conjugates	Animals	79.8412	64.9318	72.6846	42.7458	41.0905
neg_12604	Delta(6)-trans,Delta(8)-cis-leukotriene B4	91.4952	89.138	1977.81	377.279	107.61	1071.49	472.133	1653.86	858.45	1149.08	5135.9	592.882	523.459	396.971	1189.63	-22.1629	C20H32O4	717.44341820537	8.91198333333333	--	--	LMFA03020072	Fatty Acyls [FA]	Eicosanoids [FA03]	Leukotrienes [FA0302]	--	--	--	--	--	--	--	719.481	518.795	994.816	2292.62	703.352
neg_12605	PC(14:0/P-18:0)	426.658	407.983	29.8172	210.016	299.174	141.012	349.3	176.539	323.889	220.452	112.183	306.958	301.944	373.409	196.086	0.534182956164356	C40H80NO7P	762.56582671951	8.91198333333333	--	--	--	--	--	--	HMDB0007896	--	Organic compounds	Lipids and lipid-like molecules	Glycerophospholipids	Glycerophosphocholines	Animals	288.153	216.734	283.243	213.198	290.479
neg_12606	Salinomycin	221.635	199.327	260.401	183.857	137.872	125.899	198.551	190.521	175.511	135.658	573.925	159.113	191.774	202.304	184.48	-2.37209	C42H70O11	785.459434123597	8.91198333333333	--	--	--	--	--	--	HMDB0257465	--	Organic compounds	Lipids and lipid-like molecules	Prenol lipids	Terpene glycosides	Microbe,Animals	227.121	149.209	188.194	289.566	192.852
neg_12607	16-Oxopalmitate	837.632	1033.92	858.108	945.808	1449.2	1050.49	966.039	746.057	786.231	922.818	813.027	718.856	828.472	910.872	913.213	-2.39275	C16H30O3	269.21157182201	8.91913333333333	--	--	--	--	--	--	--	--	--	--	--	--	--	909.886	1148.5	832.776	818.234	884.186
neg_12608	L-Carnitine	524.787	477.756	594.44	470.169	411.164	489.186	631.851	613.466	541.445	708.171	890.935	705.113	555.173	542.816	605.844	16.6519970680148	C7H15NO3	321.208475703474	8.91913333333333	--	--	--	--	--	--	--	--	--	--	--	--	--	532.327	456.84	595.588	768.073	567.944
neg_12609	Prostratin	18.1543	23.3288	44.222	33.9312	108.724	97.8321	14.3025	30.5014	4.16121	31.523	67.9194	26.3025	16.496	15.9042	18.7053	-0.671572	C22H30O6	389.196700197264	8.91913333333333	--	--	--	--	--	--	--	--	--	--	--	--	--	28.5684	80.1624	16.3217	41.915	17.0352
neg_12613	Petrobactin	5.89458e-10	5.89458e-10	6.38344	1.11335	5.89458e-10	1.12695	5.89458e-10	0.281866	0.0952429	0.811379	0.332969	0.0236087	0.0623915	5.89458e-10	0.243009	27.8390458126981	C34H50N6O11	717.366478298595	8.91913333333333	C22273	Biosynthesis of siderophore group nonribosomal peptides(ko01053)	--	--	--	--	--	--	--	--	--	--	--	2.12781	0.746766	0.125703	0.389319	0.1018
neg_12629	Avermectin A1a monosaccharide	26.3587	32.9655	348.71	11.6578	22.1424	18.6457	50.4981	100.79	7462.25	78.5493	611.527	62.1433	31.4679	37.2672	37.8016	-2.93127	C42H62O11	741.419760114632	8.92626666666667	--	--	--	--	--	--	--	--	--	--	--	--	--	136.011	17.4819	2537.85	250.74	35.5122
neg_1263	UDP-3-O-(3-hydroxytetradecanoyl)-D-glucosamine	4.54025	5.89458e-10	42.3262	89.1944	17.3203	13.8155	21.5374	22.248	52.0875	28.1241	42.8856	5.89458e-10	5.3342	6.3697	26.0282	22.3866557372498	C29H51N3O18P2	836.280201693197	0.64705	--	--	--	--	--	--	--	--	--	--	--	--	--	15.6222	40.1101	31.9576	23.6699	12.5774
neg_12633	PGA3	9.95244	77.0786	165.965	17.9515	10.8299	7.86633	9.15118	3.8647	6.38448	13.3787	9.34058	7.01042	3.45349	16.4214	10.3981	-0.19219	C20H28O4	331.191419098824	8.94053333333333	--	--	LMFA03010140	Fatty Acyls [FA]	Eicosanoids [FA03]	Prostaglandins [FA0301]	--	--	--	--	--	--	--	84.3321	12.2159	6.46679	9.90989	10.091
neg_12636	octyl alpha-D-glucopyranoside	21.6564	4.30587	2949.08	339.195	89.7546	967.842	202.331	1646.95	360.603	1012.05	6412.35	300.613	297.69	37.1219	930.789	30.3992230705627	C14H28O6	629.393144712808	8.94053333333333	--	--	--	--	--	--	--	--	--	--	--	--	--	991.68	465.597	736.628	2575	421.867
neg_12650	(3S,2'S)-4-Ketomyxol 2'-alpha-L-fucoside	50.8766	21.6603	110.161	24.9631	21.3332	27.2351	45.801	66.1696	42.3821	23.9728	133.912	39.108	44.9041	34.7965	49.3875	14.4951655627801	C46H64O8	779.440311381639	8.95481666666667	--	--	--	--	--	--	--	--	--	--	--	--	--	60.8992	24.5105	51.4509	65.6643	43.0294
neg_12657	Androstenedione	5.89458e-10	5.89458e-10	39.4971	5.89458e-10	5.89458e-10	4.45075	5.89458e-10	13.7963	5.89458e-10	2.86821	186.602	5.89458e-10	5.89458e-10	5.89458e-10	5.89458e-10	-23.8334	C19H26O2	609.342318241292	8.9691	--	--	--	--	--	--	--	--	--	--	--	--	--	13.1657	1.48358	4.59878	63.1566	5.89458e-10
neg_12665	3a,7a,12b-Trihydroxy-5b-cholanoic acid	157.375	114.306	1458.29	474.911	122.082	764.216	290.174	885.143	373.843	946.36	3494.33	393.468	504.526	279.28	1050.64	18.7726240712324	C24H40O5	453.293441879747	8.97623333333333	--	--	--	--	--	--	--	--	--	--	--	--	--	576.658	453.737	516.387	1611.39	611.481
neg_12670	Isorenieratene	212.102	115.752	406.806	181.632	130.265	121.288	268.861	267.079	218.223	264.822	505.162	171.59	163.597	125.743	166.606	9.2577813449347	C40H48	563.349894425147	8.97623333333333	C15943	Carotenoid biosynthesis(ko00906)	LMPR01070124	Prenol Lipids [PR]	Isoprenoids [PR01]	C40 isoprenoids (tetraterpenes) [PR0107]	--	--	--	--	--	--	--	244.887	144.395	251.388	313.858	151.982
neg_12674	Prostaglandin A2	137.883	164.872	358.811	118.84	17.6891	139.481	43.8019	81.7074	45.034	86.3219	353.527	80.5886	18.0385	36.0016	70.3458	-40.354	C20H30O4	667.394568673718	8.98336666666667	--	--	--	--	--	--	HMDB0302203	13345-50-1	Organic compounds	Lipids and lipid-like molecules	Fatty Acyls	Eicosanoids	Animals	220.522	92.0034	56.8478	173.479	41.462
neg_12693	PE(18:1(11Z)/17:0)	395.684	383.427	114.669	268.759	283.622	304.752	319.367	287.89	279.744	240.654	164.673	497.725	305.126	406.051	238.28	15.6287918164265	C40H78NO8P	752.532606100772	9.01193333333333	--	--	--	--	--	--	--	--	--	--	--	--	--	297.927	285.711	295.667	301.017	316.486
neg_1270	Maltopentaose	4211.7	3527.37	25893.3	7475.58	1879.46	1619.87	3376.35	2319.22	1818.34	4191.69	3679.97	1178.99	3786.59	3663.96	4147.16	-0.446684	C30H52O26	873.272514669477	0.654183333333333	--	--	--	--	--	--	HMDB0012254	34620-76-3	Organic compounds	Organic oxygen compounds	Organooxygen compounds	Carbohydrates and carbohydrate conjugates	Animals	11210.8	3658.3	2504.64	3016.88	3865.9
neg_12708	3A-Deolivosylpremithramycin B	4.33954	6.03111	1.89265	0.635611	2.9487	3.96535	1.41657	8.96432	3.69155	5.34458	4.80417	4.24971	2.5739	0.512636	6.73336	-3.33263	C47H62O21	1007.37335462042	9.04761666666667	--	--	--	--	--	--	--	--	--	--	--	--	--	4.08777	2.51655	4.69081	4.79949	3.2733
neg_12713	8,11,14-Eicosatetraynoic acid	713.588	688.937	677.351	611.979	556.366	560.492	720.569	625.067	579.31	579.157	580.869	600.827	561.5	627.546	566.87	-2.36135	C20H28O2	299.200944806909	9.05476666666667	--	--	--	--	--	--	--	--	--	--	--	--	--	693.292	576.279	641.649	586.951	585.305
neg_12714	13,14-dehydro-15-cyclohexyl Carbaprostacyclin	726.669	725.433	765.164	666.368	623.195	663.635	653.221	626.328	608.169	617.744	619.992	658.523	616.41	626.43	633.646	-0.296894	C21H30O4	367.190222576677	9.05476666666667	--	--	--	--	--	--	--	--	--	--	--	--	--	739.089	651.066	629.239	632.086	625.495
neg_12747	Phosphoribosyl-ATP	222.291	245.869	114.349	157.845	481.837	273.125	182.381	179.384	162.169	158.437	81.1732	189.553	169.864	213.728	178.39	4.61584800951489	C15H26N5O20P4+	754.984884535714	9.05476666666667	--	--	--	--	--	--	--	--	--	--	--	--	--	194.17	304.269	174.644	143.054	187.327
neg_12750	Homotrypanothione disulfide	52.3082	68.5382	92.4385	54.5563	95.5596	60.3948	69.4332	62.1444	51.2125	76.5437	60.4545	65.8088	56.3481	48.4223	52.8249	1.22726392850686	C28H49N9O10S2	770.274684522773	9.05476666666667	--	--	--	--	--	--	--	--	--	--	--	--	--	71.095	70.1702	60.93	67.6023	52.5318
neg_12759	Avermectin A2b	2695.05	2205.98	4046.5	2761.14	2944.67	2377.79	2484.33	3117.02	2864.58	2731.07	5357.35	2821.09	2348.16	2263.36	2622.37	-21.3213	C48H74O15	935.478199186977	9.04761666666667	C11960	Biosynthesis of 12-, 14- and 16-membered macrolides(ko00522)	LMPK04000019	Polyketides [PK]	Macrolides and lactone polyketides [PK04]	-	--	--	--	--	--	--	--	2982.51	2694.53	2821.98	3636.5	2411.3
neg_12767	Copal-8-ol diphosphate	0.350507	5.89458e-10	1.14277	0.306175	5.89458e-10	35.9817	0.803838	63.9009	4.68895	12.4525	119.64	0.119821	0.612005	0.12065	118.019	24.091033789222	C20H38O8P2	467.208194526136	9.06833333333333	--	--	--	--	--	--	--	--	--	--	--	--	--	0.497759	12.096	23.1312	44.0709	39.5839
neg_12774	4,6-Dideoxy-4-oxo-dTDP-D-glucose	171.133	240.258	154.009	190.221	274.775	208.617	195.68	153.827	159.802	187.722	148.262	192.446	180.11	166.829	143.416	-2.71816	C16H24N2O15P2	545.056430609085	9.06833333333333	C11907	Streptomycin biosynthesis(ko00521);;Polyketide sugar unit biosynthesis(ko00523);;Acarbose and validamycin biosynthesis(ko00525);;O-Antigen nucleotide sugar biosynthesis(ko00541);;Biosynthesis of vancomycin group antibiotics(ko01055);;Metabolic pathways(ko01100);;Biosynthesis of secondary metabolites(ko01110);;Biosynthesis of nucleotide sugars(ko01250)	--	--	--	--	HMDB0001399	16752-71-9	Organic compounds	Nucleosides, nucleotides, and analogues	Pyrimidine nucleotides	Pyrimidine nucleotide sugars	Animals	188.467	224.538	169.77	176.143	163.452
neg_12776	Vitisin B	161.323	239.035	138.587	159.474	370.828	308.795	187.356	186.922	187.67	199.859	129.314	198.453	179.124	168.785	136.934	-6.71284	C25H27O12+	554.116167629903	9.06833333333333	--	--	--	--	--	--	--	--	--	--	--	--	--	179.648	279.699	187.316	175.875	161.614
neg_12800	5-Oxoavermectin ''2a'' aglycone	5.89458e-10	22.9823	10.0462	5.5429	796.623	300.695	3.01097	1.54805	5.89458e-10	0.252492	8.91128	5.89458e-10	5.56653	5.89458e-10	2.52748	2.43089630594876	C34H48O9	645.329495324974	9.08261666666667	--	--	--	--	--	--	--	--	--	--	--	--	--	11.0095	367.62	1.51968	3.05459	2.69801
neg_12814	N-Butyryl-L-homoserine lactone	2190.82	3441.64	1622.08	2700.45	15357.2	8991.59	1051.25	1062.41	1046.2	1037.98	1029.77	1148.33	1798.92	1233.79	1600.43	21.1009459166639	C8H13NO3	379.155706863179	9.0969	--	--	--	--	--	--	HMDB0247190	98426-48-3	Organic compounds	Organic acids and derivatives	Carboxylic acids and derivatives	Amino acids, peptides, and analogues	Animals	2418.18	9016.4	1053.29	1072.03	1544.38
neg_12815	6-O-Methyl-N-deacetylisoipecoside aglycon	324.203	519.086	256.367	433.522	2588.75	1553.94	145.697	166.322	166.186	134.489	137.083	123.696	273.075	184.375	270.936	7.54214146427849	C20H25NO6	396.145684915453	9.0969	--	--	--	--	--	--	--	--	--	--	--	--	--	366.552	1525.4	159.402	131.756	242.795
neg_12831	Tetrahymanol	4.2034	3.21416	59.0002	4.69901	0.783217	8.05406	9.469	36.9661	3.00839	18.0269	204.762	4.36971	15.907	11.1101	25.8454	7.79418930574549	C30H52O	463.374556632055	9.1183	--	--	--	--	--	--	--	--	--	--	--	--	--	22.1392	4.5121	16.4812	75.7196	17.6208
neg_12838	Narbonolide	1479.64	1221.4	827.462	911.241	482.206	685.743	1570.02	1390.13	1192.58	1907.01	2628.8	940.391	2315.97	1951.53	1846.58	6.52923458726377	C20H32O5	351.219997451524	9.13258333333333	--	--	--	--	--	--	--	--	--	--	--	--	--	1176.17	693.063	1384.24	1825.4	2038.03
neg_12840	20-COOH-Leukotriene B4	55.522	62.9413	50.7676	55.0645	57.3133	49.6502	61.3811	54.0285	61.7739	67.3674	55.6379	71.3677	70.0669	60.9721	71.7012	-25.4562	C20H30O6	401.164317813153	9.13258333333333	C05950	Arachidonic acid metabolism(ko00590)	LMFA03020016	Fatty Acyls [FA]	Eicosanoids [FA03]	Leukotrienes [FA0302]	HMDB0006059	80434-82-8	Organic compounds	Lipids and lipid-like molecules	Fatty Acyls	Fatty acids and conjugates	Animals	56.4103	54.0093	59.0612	64.791	67.58
neg_12855	3alpha-Hydroxy-3,5-dihydromonacolin L acid	102.851	69.8049	475.45	45.6999	187.697	354.564	256.823	406.087	314.215	172.231	365.025	200.125	145.204	89.7228	168.284	-23.813	C19H32O5	739.447595725118	9.154	--	--	--	--	--	--	--	--	--	--	--	--	--	216.035	195.987	325.708	245.794	134.404
neg_12858	Taxa-4(20),11(12)-dien-5alpha-acetoxy-10beta-ol	86.0989	75.1462	130.025	72.0161	63.2027	82.8525	78.1377	74.4157	74.8474	84.0019	89.1119	61.1144	74.7464	64.0636	93.3182	-8.01185	C22H34O3	391.301016928511	9.16113333333333	C11898	Diterpenoid biosynthesis(ko00904);;Biosynthesis of secondary metabolites(ko01110)	LMPR0104390006	Prenol Lipids [PR]	Isoprenoids [PR01]	C20 isoprenoids (diterpenes) [PR0104]	--	--	--	--	--	--	--	97.09	72.6904	75.8003	78.0761	77.3761
neg_12881	PC(14:1(9Z)/16:1(9Z))	5410.11	9581.96	11327	10572.3	3181.59	3146.74	2311.51	2315.32	3127.3	1642.99	6623.3	6322.07	1329.09	2602.25	1396.55	14.8237167018988	C38H72NO8P	722.484621550988	9.20396666666667	--	--	LMGP01011385	Glycerophospholipids [GP]	Glycerophosphocholines [GP01]	Diacylglycerophosphocholines [GP0101]	HMDB0007903	--	Organic compounds	Lipids and lipid-like molecules	Glycerophospholipids	Glycerophosphocholines	Microbe,Animals	8773.03	5633.54	2584.71	4862.78	1775.96
neg_12888	Gibberellin A1	41.4339	98.1016	59.3951	66.3067	565.557	280.816	9.32829	19.8881	28.4234	22.5369	17.8905	15.3007	35.7995	30.1302	35.8622	-4.61493	C19H24O6	369.130349586868	9.22538333333333	C00859	Diterpenoid biosynthesis(ko00904);;Biosynthesis of terpenoids and steroids(ko01062);;Biosynthesis of plant hormones(ko01070);;Metabolic pathways(ko01100);;Biosynthesis of secondary metabolites(ko01110);;Plant hormone signal transduction(ko04075)	LMPR0104170001	Prenol Lipids [PR]	Isoprenoids [PR01]	C20 isoprenoids (diterpenes) [PR0104]	--	--	--	--	--	--	--	66.3102	304.226	19.2133	18.5761	33.9306
neg_12889	8-Amino-7-oxononanoic acid	10.6126	1.71937	44.1952	15.0999	9.45192	11.3332	6.72442	10.6091	9.44473	12.3315	23.0511	1.4812	4.37888	2.42589	2.67474	16.5445735629395	C9H17NO3	373.240602054458	9.22538333333333	C01092	--	LMFA01100065	Fatty Acyls [FA]	Fatty Acids and Conjugates [FA01]	Amino fatty acids [FA0110]	HMDB0240687	682799-71-9	Organic compounds	Lipids and lipid-like molecules	Fatty Acyls	Fatty acids and conjugates	Animals	18.8424	11.9617	8.92608	12.2879	3.15983
neg_12896	Carvacrol	24.1097	23.1787	31.6542	25.2303	22.8757	22.5548	32.1798	19.6492	19.5326	15.6598	22.1414	17.1713	9.85534	17.9478	20.021	0.818505421752251	C10H14O	345.207378729717	9.23966666666667	--	--	--	--	--	--	--	--	--	--	--	--	--	26.3142	23.5536	23.7872	18.3242	15.9414
neg_12908	1-[2,6,6-Trimethyl-1,3-cyclohexadien-1-yl]-2-buten-1-one	136.617	61.9937	322.972	279.582	123.642	239.377	18.1549	48.4629	29.8946	33.5286	100.941	26.0845	17.6561	31.0894	30.9481	-1.83969	C13H18O	417.240230813363	9.2468	--	--	LMPR01070304	Prenol Lipids [PR]	Isoprenoids [PR01]	C40 isoprenoids (tetraterpenes) [PR0107]	HMDB0013804	23696-85-7	Organic compounds	Organic oxygen compounds	Organooxygen compounds	Carbonyl compounds	Microbe,Animals,Plants	173.861	214.201	32.1708	53.5179	26.5645
neg_1291	Maltohexaose	2408.26	2193.02	5574.75	4555.92	947.979	642.166	1715.54	1276.45	848.751	2458.5	2283.19	485.438	2152.79	2229.76	2477.02	-1.62691	C36H62O31	1035.32495303623	0.654183333333333	C01936	--	--	--	--	--	HMDB0012253	34620-77-4	Organic compounds	Organic oxygen compounds	Organooxygen compounds	Carbohydrates and carbohydrate conjugates	Animals	3392.01	2048.69	1280.25	1742.38	2286.52
neg_12923	16-Hydroxypalmitate	2468.85	3820.78	3370.59	3042.1	5032.18	2954.44	1833.6	2219.09	2181.45	2267.44	2208.85	1939.82	2053.87	1997.37	1999.76	-2.74457	C16H32O3	271.227121285679	9.26108333333333	C18218	Cutin, suberine and wax biosynthesis(ko00073);;Metabolic pathways(ko01100)	LMFA01050051	Fatty Acyls [FA]	Fatty Acids and Conjugates [FA01]	Hydroxy fatty acids [FA0105]	HMDB0006294	506-13-8	Organic compounds	Lipids and lipid-like molecules	Fatty Acyls	Fatty acids and conjugates	Animals,Plants	3220.07	3676.24	2078.05	2138.7	2017
neg_12929	Dehydroergosterol	223.995	259.176	339.316	313.85	270.37	307.733	195.324	190.413	181.684	194.734	257.878	166.12	208.243	177.869	220.48	-7.61173	C28H42O	429.289965782388	9.26108333333333	--	--	--	--	--	--	HMDB0250953	--	Organic compounds	Lipids and lipid-like molecules	Steroids and steroid derivatives	Ergostane steroids	Animals	274.162	297.318	189.14	206.244	202.197
neg_12936	ponasterone A	8013.97	8420.1	11165.5	9025.63	7857.08	8964.42	8290.15	8804.52	7902.75	8608.52	13332.8	8337.78	8276.72	7901.02	9034.85	-4.3196	C27H44O6	485.286451298168	9.26821666666667	--	--	--	--	--	--	--	--	--	--	--	--	--	9199.87	8615.71	8332.48	10093	8404.2
neg_12938	(6R)-6-(l-erythro-1,2-dihydroxypropyl)-5,6,7,8-tetrahydro-4a-hydroxypterin	6.656	2.32016	14.7865	12.4147	1.86276	1.83765	9.11831	10.3454	6.51717	4.0789	7.67193	5.89129	4.63126	3.03809	7.25234	33.433325522285	C9H14N4O3	497.226502514194	9.26821666666667	--	--	--	--	--	--	--	--	--	--	--	--	--	7.9209	5.37172	8.66029	5.8807	4.9739
neg_12940	Okenone	139.259	147.811	521.24	139.78	83.2775	132.551	181.645	238.322	150.852	238.329	752.693	238.276	182.786	206.321	234.357	-7.7995	C41H54O2	599.382537465814	9.26821666666667	C16280	Carotenoid biosynthesis(ko00906);;Biosynthesis of secondary metabolites(ko01110)	LMPR01070622	Prenol Lipids [PR]	Isoprenoids [PR01]	C40 isoprenoids (tetraterpenes) [PR0107]	--	--	--	--	--	--	--	269.437	118.536	190.273	409.766	207.821
neg_12944	LysoPC(20:4(5Z,8Z,11Z,14Z))	2.29197	23.9671	47.6198	5.89458e-10	5.89458e-10	6.04149	20.2402	7.24165	3.82005	4.24615	176.186	16.4649	8.11783	19.0475	16.6338	-7.02457	C28H50NO7P	1123.62674580065	9.27536666666667	--	--	LMGP01050121	Glycerophospholipids [GP]	Glycerophosphocholines [GP01]	Monoacylglycerophosphocholines [GP0105]	HMDB0061699	67341-29-1	Organic compounds	Lipids and lipid-like molecules	Glycerophospholipids	Glycerophosphocholines	Animals	24.6263	2.01383	10.434	65.6323	14.5997
neg_12951	15(S)-HETE	84.2487	104.446	98.7269	92.8892	116.386	97.4707	83.5091	89.6941	82.6642	67.1473	74.5776	80.5389	68.7834	80.2461	79.6274	-1.13351	C20H32O3	355.204183193866	9.27536666666667	C04742	Arachidonic acid metabolism(ko00590);;Inflammatory mediator regulation of TRP channels(ko04750)	LMFA03060001	Fatty Acyls [FA]	Eicosanoids [FA03]	Hydroxy/hydroperoxyeicosatetraenoic acids [FA0306]	HMDB0003876	54845-95-3	Organic compounds	Lipids and lipid-like molecules	Fatty Acyls	Eicosanoids	Animals	95.8071	102.248	85.2892	74.088	76.219
neg_12952	2,3-Dinor-TXB2	415.031	735.295	562.755	539.172	331.577	408.359	314.466	233.733	285.745	275.618	321.916	318.35	441.472	1326.85	898.875	-36.4669	C18H30O6	377.161160854442	9.27536666666667	--	--	LMFA03030003	Fatty Acyls [FA]	Eicosanoids [FA03]	Thromboxanes [FA0303]	HMDB0002904	63250-09-9	Organic compounds	Lipids and lipid-like molecules	Fatty Acyls	Eicosanoids	Animals	571.027	426.37	277.981	305.295	889.066
neg_12971	3alpha,11beta,21-Trihydroxy-5beta-pregnan-20-one	19.6932	12.8683	16.6768	34.4923	35.3165	49.7551	4.95512	12.7523	7.30196	11.6626	1.42617	6.81117	2.31993	8.2222	5.38264	12.8152150058947	C21H34O4	371.224865862693	9.28963333333333	C05476	Steroid hormone biosynthesis(ko00140)	LMST02030100	Sterol Lipids [ST]	Steroids [ST02]	C21 steroids (gluco/mineralocorticoids, progestogins) and derivatives [ST0203]	HMDB0000268	68-42-8	Organic compounds	Lipids and lipid-like molecules	Steroids and steroid derivatives	Hydroxysteroids	Animals	16.4127	39.8547	8.33646	6.6333	5.30826
neg_12976	Terpendole J	1328.11	1464.71	827.044	1155.5	767.084	763.211	1281.48	1119.69	1018.78	933.387	1026.49	1078.3	1102.79	1496.43	922.103	-15.3005	C32H43NO5	1079.58169418612	9.29678333333333	C20545	Indole diterpene alkaloid biosynthesis(ko00403);;Biosynthesis of secondary metabolites(ko01110)	--	--	--	--	--	--	--	--	--	--	--	1206.62	895.263	1139.98	1012.73	1173.78
neg_12978	Nonanoic acid	92.6016	68.2662	79.8295	90.6285	54.4991	64.1256	102.458	87.9963	102.076	95.7127	77.8805	106.265	112.395	99.0506	91.7381	2.17423816033892	C9H18O2	315.254770828277	9.29678333333333	C01601	--	LMFA01010009	Fatty Acyls [FA]	Fatty Acids and Conjugates [FA01]	Straight chain fatty acids [FA0101]	HMDB0000847	112-05-0	Organic compounds	Lipids and lipid-like molecules	Fatty Acyls	Fatty acids and conjugates	Microbe,Animals,Plants	80.2324	69.7511	97.51	93.2861	101.061
neg_12986	Adonixanthin	649.251	334.827	19052.2	13278.8	1872.2	15605.3	3761.97	8184.72	5727.36	12457.3	35599.1	2704.24	3401.06	775.027	8339.69	12.2339751449524	C40H54O3	617.383822046838	9.30391666666667	C15968	Carotenoid biosynthesis(ko00906);;Biosynthesis of secondary metabolites(ko01110)	LMPR01070016	Prenol Lipids [PR]	Isoprenoids [PR01]	C40 isoprenoids (tetraterpenes) [PR0107]	--	--	--	--	--	--	--	6678.76	10252.1	5891.35	16920.2	4171.93
neg_13004	Megalomicin B	1283.27	1098.53	2076.9	1262.4	797.356	1158.47	1409.92	1529.26	1344.14	1222.3	2463.33	1461.99	1316.61	1253.98	1283.2	-36.8103	C46H82N2O16	917.525345459377	9.30391666666667	C11986	Biosynthesis of 12-, 14- and 16-membered macrolides(ko00522);;Biosynthesis of secondary metabolites(ko01110)	LMPK04000027	Polyketides [PK]	Macrolides and lactone polyketides [PK04]	-	--	--	--	--	--	--	--	1486.24	1072.74	1427.77	1715.87	1284.6
neg_13005	Retinol	454.289	518.444	455.128	457.904	610.414	470.966	397.122	408.479	419.317	399.255	341.813	414.515	411.59	421.704	396.719	0.15874311423393	C20H30O	285.222434586648	9.31105	C19962	--	LMPR01090011	Prenol Lipids [PR]	Isoprenoids [PR01]	Retinoids [PR0109]	HMDB0006221	2052-63-3	Organic compounds	Lipids and lipid-like molecules	Prenol lipids	Retinoids	Animals	475.954	513.095	408.306	385.194	410.004
neg_13013	Stigmatellin A	1.81102	0.647987	32.2668	1.24579	4.06011	1.42524	0.0256201	2.80609	0.0989055	1.44984	16.005	0.343895	1.47479	0.562638	2.05098	-7.84726	C30H42O7	535.263685710936	9.33246666666667	--	--	--	--	--	--	--	--	--	--	--	--	--	11.5753	2.24371	0.976872	5.93292	1.3628
neg_13023	MEDICA 16	220.169	355.657	558.926	271.006	382.499	321.137	225.979	210.598	194.101	268.388	444.527	202.078	199.674	196.11	314.382	-2.40924	C20H38O4	341.268908636515	9.34675	--	--	--	--	--	--	HMDB0254402	--	Organic compounds	Lipids and lipid-like molecules	Fatty Acyls	Fatty acids and conjugates	Animals	378.251	324.881	210.226	304.998	236.722
neg_13027	beta-Tocotrienol	110.343	93.6364	392.517	208.505	139.396	189.616	61.8073	99.0116	80.5023	108.177	322.066	66.3815	103.685	70.1414	148.552	12.7147305569499	C28H42O2	455.309079540656	9.34675	C14154	--	--	--	--	--	HMDB0030554	490-23-3	Organic compounds	Lipids and lipid-like molecules	Prenol lipids	Quinone and hydroquinone lipids	Animals	198.832	179.172	80.4404	165.541	107.459
neg_13032	2-n-heptyl-4-hydroxyquinoline-N-oxide	4684.83	750.894	3042.25	976.65	10917.1	4628.15	1211.23	7456.21	4783.12	605.545	3778.62	1858.16	476.346	582.477	859.759	3.44644849434576	C16H21NO2	555.285644178863	9.34675	--	--	--	--	--	--	--	--	--	--	--	--	--	2825.99	5507.29	4483.52	2080.77	639.527
neg_13056	amiclenomycin	53.8335	56.4093	61.001	60.56	61.6487	55.5853	58.2167	54.4827	53.9653	61.7302	48.3187	69.4913	66.0227	66.2345	62.3874	29.0848	C10H16N2O2	391.246487372745	9.38245	--	--	--	--	--	--	--	--	--	--	--	--	--	57.0813	59.2647	55.5549	59.8467	64.8815
neg_13082	Phoenicoxanthin	108.855	33.8058	1207.13	782.432	73.0382	893.264	294.58	552.399	337.509	729.914	2110.4	162.521	212.774	113.792	458.193	15.9617354655952	C40H52O3	615.370310884232	9.40315	--	--	--	--	--	--	HMDB0248021	--	Organic compounds	Lipids and lipid-like molecules	Prenol lipids	Tetraterpenoids	Animals	449.93	582.911	394.83	1000.95	261.587
neg_13092	Avermectin B2b monosaccharide	0.00621637	0.00111032	187.553	94.7855	5.89458e-10	88.0023	5.89458e-10	26.9233	8.83665	58.5721	273.738	0.359541	5.89458e-10	5.89458e-10	36.2787	-21.4804	C40H60O12	753.367412726932	9.40315	--	--	--	--	--	--	--	--	--	--	--	--	--	62.5202	60.9293	11.92	110.89	12.0929
neg_1312	aztreonam	33.2519	26.9012	79.5999	42.4556	36.241	44.3384	150.998	56.1859	117.359	44.0471	74.8075	26.0054	25.6285	15.5307	51.2383	2.78652487199178	C13H17N5O8S2	456.027734628483	0.661316666666667	C06840	--	--	--	--	--	HMDB0014499	78110-38-0	Organic compounds	Organoheterocyclic compounds	Lactams	Beta lactams	Animals	46.5843	41.0116	108.181	48.2867	30.7992
neg_13128	UDPglucose	4006.24	3962.39	3425.68	3773.53	4017.91	3622.19	4376.47	4218.76	4475.1	4492.17	4464.79	4750.31	4658.46	4573.61	4262.88	-28.3072	C15H24N2O17P2	587.013664942824	9.43885	C00029	Pentose and glucuronate interconversions(ko00040);;Galactose metabolism(ko00052);;Ascorbate and aldarate metabolism(ko00053);;Starch and sucrose metabolism(ko00500);;Amino sugar and nucleotide sugar metabolism(ko00520);;Neomycin, kanamycin and gentamicin biosynthesis(ko00524);;O-Antigen nucleotide sugar biosynthesis(ko00541);;Glycerolipid metabolism(ko00561);;Zeatin biosynthesis(ko00908);;Biosynt…	--	--	--	--	HMDB0000286	133-89-1	Organic compounds	Nucleosides, nucleotides, and analogues	Pyrimidine nucleotides	Pyrimidine nucleotide sugars	Animals	3798.1	3804.54	4356.78	4569.09	4498.32
neg_13130	octyl 2-acetamido-2-deoxy-alpha-D-glucopyranoside	22.6822	1.89363	2038.09	256.231	7.47791	196.566	132.111	255.451	593.744	356.547	2239.57	137.44	32.6305	299.409	147.585	7.11514937358414	C16H31NO6	665.427740751617	9.43885	--	--	--	--	--	--	--	--	--	--	--	--	--	687.554	153.425	327.102	911.187	159.875
neg_13155	4beta-methylzymosterol-4alpha-carboxylic acid	17.341	12.2682	53.8732	9.11258	11.9335	17.4496	18.3461	20.4197	16.9144	22.7138	93.5191	20.7138	17.5592	19.7233	34.6055	7.07476343052769	C29H46O3	441.340548385974	9.4674	--	--	LMST01010388	Sterol Lipids [ST]	Sterols [ST01]	Cholesterol and derivatives [ST0101]	HMDB0062383	--	Organic compounds	Lipids and lipid-like molecules	Prenol lipids	Triterpenoids	Microbe,Animals	27.8275	12.8319	18.5601	45.6489	23.9626
neg_13162	2-octaprenyl-3-methyl-5-hydroxy-6-methoxy-1,4-benzoquinone	1148.25	1079.73	1058.45	702.812	539.922	487.851	1090.73	810.431	1037.64	807.284	999.201	1403.91	1077.6	1352.88	1060.6	-4.73547	C48H72O4	747.509087859211	9.47455	--	--	--	--	--	--	--	--	--	--	--	--	--	1095.48	576.861	979.599	1070.13	1163.7
neg_13165	11-Keto-.beta.-boswellic acid	519.775	386.69	2146.39	1157.83	922.204	1515.96	485.738	1082.54	623.328	988.901	3503.56	363.137	599.285	303.247	969.962	-3.27511	C30H46O4	515.336272409943	9.48168333333333	--	--	--	--	--	--	--	--	--	--	--	--	--	1017.62	1198.66	730.534	1618.53	624.165
neg_13173	(S)-8-Oxocitronellyl enol	152.407	153.376	148.865	152.01	123.257	157.542	161.136	153.852	137.691	130.921	156.878	153.247	103.097	128.686	173.206	9.01498399817234	C10H16O2	395.246941613086	9.48881666666667	--	--	--	--	--	--	--	--	--	--	--	--	--	151.549	144.27	150.893	147.015	134.996
neg_13184	Hydroxychlorobactene glucoside	417.596	408.961	491.501	388.285	363.08	387.066	430.774	420.78	426.043	380.394	511.099	430.825	405.553	386.004	389.267	-32.4499	C46H64O6	747.416571500945	9.51023333333333	--	--	--	--	--	--	--	--	--	--	--	--	--	439.353	379.477	425.866	440.773	393.608
neg_13187	Glycyrrhyzin	100.781	136.456	136.951	117.566	79.0557	72.6253	130.888	114.819	108.477	102.249	145.183	114.687	111.525	100.559	110.877	26.9885810891449	C42H62O16	843.400649232563	9.51023333333333	--	--	--	--	--	--	--	--	--	--	--	--	--	124.729	89.749	118.061	120.706	107.654
neg_13188	Precorrin 6X	834.847	807.618	716.476	818.077	752.716	735.893	818.203	718.27	735.867	761.775	755.324	825.519	745.812	802.788	747.583	-3.3587	C44H54N4O16	893.343201369656	9.51023333333333	--	--	--	--	--	--	--	--	--	--	--	--	--	786.314	768.895	757.447	780.873	765.394
neg_13201	3''-Oxogentamicin A2	9.41618	0.64409	24.6203	4.01566	0.294272	0.00455342	1.30899	9.86526	65.0404	3.13218	61.8768	5.89458e-10	6.38825	5.89458e-10	0.251841	-5.22037	C17H31N3O11	498.191695842558	9.53181666666667	--	--	--	--	--	--	--	--	--	--	--	--	--	11.5602	1.43816	25.4049	21.6697	2.21337
neg_13203	Prostaglandin F2alpha	28.9382	21.9419	44.9979	24.9244	95.4261	34.1767	25.6805	28.9517	39.4557	26.9609	71.0558	28.8375	5.08491	7.10579	30.3957	6.22838016146599	C20H34O5	389.212231833456	9.53895	C05959	Arachidonic acid metabolism(ko00590)	LMFA03010036	Fatty Acyls [FA]	Eicosanoids [FA03]	Prostaglandins [FA0301]	HMDB0010199	--	Organic compounds	Lipids and lipid-like molecules	Fatty Acyls	Eicosanoids	Animals	31.9593	51.5091	31.3626	42.2847	14.1955
neg_13211	12(13)-EpOME-d	1170.94	2254.88	1790.02	1565.54	2671.92	1563.3	808.578	1078	1075.13	1091.1	814.486	989.044	952.18	809.462	949.375	15.7837947878359	C18H28D4O3	299.257714682038	9.55323333333333	--	--	--	--	--	--	--	--	--	--	--	--	--	1738.61	1933.59	987.234	964.877	903.672
neg_13213	5-HETE	89.4284	144.004	125.598	100.542	151.598	143.757	103.853	129.282	113.589	122.343	123.536	101.541	118.155	132.635	144.427	-7.45543	C20H32O3	365.23096026482	9.54608333333333	C04805	Arachidonic acid metabolism(ko00590);;Inflammatory mediator regulation of TRP channels(ko04750)	LMFA03060002	Fatty Acyls [FA]	Eicosanoids [FA03]	Hydroxy/hydroperoxyeicosatetraenoic acids [FA0306]	HMDB0011134	70608-72-9	Organic compounds	Lipids and lipid-like molecules	Fatty Acyls	Eicosanoids	Animals	119.677	131.966	115.574	115.807	131.739
neg_13217	Paxilline	22.8439	25.0424	97.9284	37.6077	29.0469	55.0791	11.026	73.9004	10.2143	42.2069	151.19	19.7875	22.2274	11.6637	39.5706	0.289121945613626	C27H33NO4	434.233807947063	9.54608333333333	--	--	--	--	--	--	--	--	--	--	--	--	--	48.6049	40.5779	31.7136	71.0615	24.4872
neg_13230	IPC 18:0;3/16:0;0	4397.52	4165.25	4844.65	4538.51	4002.02	4741.19	4688.74	4624.16	3941.11	3638.71	6227.57	4920.49	3871.37	3597.58	3455.49	5.63977993598044	C40H80NO12P	818.520979415439	9.54608333333333	--	--	LMSP03030012	Sphingolipids [SP]	Phosphosphingolipids [SP03]	Ceramide phosphoinositols [SP0303]	--	--	--	--	--	--	--	4469.14	4427.24	4418.01	4928.92	3641.48
neg_13251	AL 8810 methyl ester	15.1641	27.2307	18.6194	14.1059	17.37	12.724	13.6185	13.6834	7.31045	11.5552	16.4821	9.2783	12.2114	13.3827	17.5456	6.17557956070793	C25H33FO4	415.231581824861	9.57465	--	--	--	--	--	--	--	--	--	--	--	--	--	20.3381	14.7333	11.5375	12.4386	14.3799
neg_13252	ethyl-9-decenoate	11.7796	12.2469	21.8508	5.49155	6.78584	4.69194	6.60839	11.9436	8.18021	11.9582	47.8944	11.4962	15.186	15.9072	13.8873	-12.5403	C12H22O2	441.317192720309	9.56751666666667	--	--	--	--	--	--	--	--	--	--	--	--	--	15.2924	5.65644	8.91074	23.7829	14.9935
neg_13256	PE(17:0/14:0)	1.70078	2.7066	45.5304	10.3344	3.06028	5.89458e-10	3.46681	22.4956	18567.9	0.368404	103.436	1.78193	1.58182	3.47818	2.19752	7.2519358247161	C36H72NO8P	712.473869383613	9.56751666666667	--	--	LMGP02010540	Glycerophospholipids [GP]	Glycerophosphoethanolamines [GP02]	Diacylglycerophosphoethanolamines [GP0201]	--	--	--	--	--	--	--	16.6459	4.46489	6197.94	35.1956	2.41918
neg_13266	Cannabidiolic acid	9.29672	15.6015	6.05558	10.528	59.1327	35.7053	2.79341	4.15901	13.2968	2.49936	1.01703	3.8818	8.34793	5.01657	8.51667	-10.2541	C22H30O4	379.185404078874	9.58178333333333	--	--	--	--	--	--	--	--	--	--	--	--	--	10.3179	35.122	6.74973	2.46606	7.29372
neg_13288	Anandamide (18_4, n-3)	4.91711	4.83364	362.786	27.3309	5.89458e-10	15.0452	4.83198	61.3822	10.5382	52.6514	526.589	10.8021	5.65401	5.89458e-10	6.19621	-40.4416	C20H33NO2	675.445836525802	9.58891666666667	--	--	--	--	--	--	--	--	--	--	--	--	--	124.179	14.1254	25.5841	196.681	3.95007
neg_13303	2-hydroxyhexadecanoic acid	4038.4	4143.33	3786.16	4668.13	3948.39	3415.64	4906.77	3540.08	3830.29	4925.93	4623.49	3732.8	4002.08	4369.71	5089.82	-2.54815	C16H32O3	271.227174755585	9.61033333333333	--	--	LMFA01050422	Fatty Acyls [FA]	Fatty Acids and Conjugates [FA01]	Hydroxy fatty acids [FA0105]	HMDB0031057	16452-52-1	Organic compounds	Lipids and lipid-like molecules	Fatty Acyls	Fatty acids and conjugates	Animals	3989.29	4010.72	4092.38	4427.4	4487.2
neg_13305	8,8a-Deoxyoleandolide	158.658	160.649	137.317	177.912	184.764	125.008	164.022	131.559	142.698	133.216	181.143	142.172	140.959	164.032	136.858	-5.51979	C20H36O6	407.218535423128	9.61033333333333	C11989	Biosynthesis of 12-, 14- and 16-membered macrolides(ko00522);;Metabolic pathways(ko01100);;Biosynthesis of secondary metabolites(ko01110)	LMPK04000030	Polyketides [PK]	Macrolides and lactone polyketides [PK04]	-	--	--	--	--	--	--	--	152.208	162.561	146.093	152.177	147.283
neg_13314	16-Epivellosimine	40.11	34.0988	42.8639	29.1553	16.2215	36.2927	59.9197	25.9492	32.4791	69.2657	69.0821	39.5108	78.8522	73.9862	83.9055	-0.236672	C19H20N2O	327.126895424966	9.62461666666667	C11633	Indole alkaloid biosynthesis(ko00901);;Biosynthesis of secondary metabolites(ko01110)	--	--	--	--	HMDB0304026	--	Organic compounds	Alkaloids and derivatives	Macroline alkaloids	_	Animals	39.0242	27.2232	39.4493	59.2862	78.9146
neg_13315	Ethyl 3-hydroxy hexanoate	195.895	190.299	156.779	248.752	332.025	225.396	161.78	156.995	141.917	136.871	142.453	179.103	164.261	171.483	160.63	3.92741376261715	C8H16O3	357.190546379598	9.62461666666667	--	--	LMFA07010516	Fatty Acyls [FA]	Fatty esters [FA07]	Wax monoesters [FA0701]	HMDB0031509	2305-25-1	Organic compounds	Organic acids and derivatives	Hydroxy acids and derivatives	Beta hydroxy acids and derivatives	Microbe,Animals,Plants	180.991	268.724	153.564	152.809	165.458
neg_1332	Aromatized C-1027 chromophore	919.91	886.707	3888.7	2437.44	2781.89	2765.61	2202.72	3399.47	3207.86	1291.95	2006.88	2252.75	860.138	647.105	1550.04	9.43761483567332	C43H44ClN3O13	890.262446252837	0.661316666666667	--	--	--	--	--	--	--	--	--	--	--	--	--	1898.44	2661.65	2936.68	1850.53	1019.09
neg_13321	Methyl beta-D-galactoside	1845.67	1846.36	1507.03	1708.01	1827.42	1701.15	1713.71	1509.64	1585.49	1556.69	1517.34	1771.96	1672.67	1727.21	1615.35	11.2609513082861	C7H14O6	387.155170929878	9.61748333333333	--	--	--	--	--	--	HMDB0246173	--	Organic compounds	Organic oxygen compounds	Organooxygen compounds	Carbohydrates and carbohydrate conjugates	Animals	1733.02	1745.52	1602.94	1615.33	1671.74
neg_13324	Ergosterol	3.09147	5.27809	11.0102	6.933	2.55702	9.44058	1.51426	7.20281	5.84847	8.66188	32.0859	2.90166	1.77913	1.72053	10.4506	9.34677845119745	C28H44O	441.341123395484	9.62461666666667	--	--	--	--	--	--	--	--	--	--	--	--	--	6.45991	6.3102	4.85518	14.5498	4.65009
neg_13325	Vindoline	18.1286	32.5636	86.6834	42.8014	19.47	56.4243	116.756	23.262	36.5984	62.221	169.523	24.0131	47.1984	25.2045	154.003	3.30678966183849	C25H32N2O6	477.202213216742	9.61748333333333	--	--	--	--	--	--	HMDB0259814	--	Organic compounds	Alkaloids and derivatives	Plumeran-type alkaloids	_	Animals	45.7919	39.5652	58.8722	85.2524	75.4685
neg_13335	D-4'-Phosphopantothenate	127.981	101.442	47.2983	136.187	93.8486	108.935	168.843	140.628	162.707	180.502	104.545	156.831	175.378	161.669	140.122	-2.46814	C9H18NO8P	635.121930008769	9.62461666666667	C03492	beta-Alanine metabolism(ko00410);;Pantothenate and CoA biosynthesis(ko00770);;Metabolic pathways(ko01100);;Biosynthesis of cofactors(ko01240)	--	--	--	--	HMDB0001016	5875-50-3	Organic compounds	Organic acids and derivatives	Carboxylic acids and derivatives	Amino acids, peptides, and analogues	Microbe,Animals	92.2403	112.99	157.393	147.293	159.056
neg_13338	(5Z,8Z,11Z,14Z,17Z)-Icosapentaenoic acid	5.89458e-10	5.89458e-10	721.169	32.008	8.19935	165.118	53.5953	252.013	18.8558	207.11	800.328	7.18543	5.37302	4.72314	138.173	0.732514307815471	C20H30O2	663.463454170098	9.61748333333333	C06428	Biosynthesis of unsaturated fatty acids(ko01040)	LMFA01030759	Fatty Acyls [FA]	Fatty Acids and Conjugates [FA01]	Unsaturated fatty acids [FA0103]	HMDB0001999	10417-94-4	Organic compounds	Lipids and lipid-like molecules	Fatty Acyls	Fatty acids and conjugates	Animals	240.39	68.4419	108.155	338.208	49.4231
neg_13343	Magnoflorine	113.254	89.5658	105.386	92.3219	71.3784	74.9456	105.426	50.4674	83.8021	131.29	125.704	75.5342	78.2568	85.3054	151.88	5.81720326113497	C20H24NO4+	377.141925028262	9.63175	--	--	--	--	--	--	HMDB0304413	--	Organic compounds	Alkaloids and derivatives	Aporphines	_	Animals	102.736	79.5486	79.8986	110.843	105.147
neg_13354	Butorphanol	214.756	182.85	929.065	386.539	306.187	380.521	272.522	444.216	348.054	365.679	924.327	256.505	229.034	141.79	290.239	-4.77603	C21H29NO2	653.429256289383	9.6389	C06863	--	--	--	--	--	HMDB0014749	58786-99-5	Organic compounds	Benzenoids	Phenanthrenes and derivatives	_	Animals	442.224	357.749	354.93	515.504	220.354
neg_13359	16-phenoxy tetranor Prostaglandin A2	0.253364	2.70776	5.89458e-10	2.39148	3.33164	2.21528	5.89458e-10	77.1136	5.65823	35.9501	3.44156	0.585379	0.520643	0.281351	1.07312	1.58314307807163	C22H26O5	369.171333544396	9.65316666666667	--	--	--	--	--	--	--	--	--	--	--	--	--	0.987042	2.64614	27.5906	13.3257	0.625038
neg_13365	Androsta-1,4-diene-3,17-dione	215.967	205.782	390.743	237.232	158.575	196.01	243.244	253.506	168.252	251.458	396.454	199.523	209.043	266.721	260.101	-13.9762	C19H24O2	627.361167598866	9.64603333333333	C20144	Steroid degradation(ko00984);;Metabolic pathways(ko01100);;Microbial metabolism in diverse environments(ko01120)	--	--	--	--	HMDB0003422	897-06-3	Organic compounds	Lipids and lipid-like molecules	Steroids and steroid derivatives	Androstane steroids	Animals	270.831	197.272	221.667	282.478	245.288
neg_13366	PI(22:0/0:0)	2853.07	2870.84	4732.61	2870.61	2819.01	10117.4	3517.52	3157.23	2907.73	3178.14	4556.78	3181.99	3180.72	3555.04	2977.85	-32.6431	C31H61O12P	655.361360974229	9.65316666666667	--	--	--	--	--	--	--	--	--	--	--	--	--	3485.51	5269.02	3194.16	3638.97	3237.87
neg_13386	(3Z)-Phytochromobilin	2.53493	5.89458e-10	5.89458e-10	10.8581	5.89458e-10	5.89458e-10	5.89458e-10	5.89458e-10	5.89458e-10	5.89458e-10	5.89458e-10	5.89458e-10	5.89458e-10	5.89458e-10	21.2967	8.30721706666998	C33H36N4O6	605.243006314673	9.66745	--	--	--	--	--	--	--	--	--	--	--	--	--	0.844978	3.61937	5.89458e-10	5.89458e-10	7.0989
neg_13395	Monacolin J acid	256.513	235.991	561.373	368.667	1091.17	698.605	62.0317	130.903	36.465	95.7786	665.981	46.2636	32.4717	25.0857	68.7263	-26.6936	C19H30O5	675.449186427775	9.68173333333333	--	--	--	--	--	--	--	--	--	--	--	--	--	351.292	719.48	76.4667	269.341	42.0946
neg_13406	Stevioside	5853.84	5760.02	7030.78	5680.98	5727.84	5522.41	6185.18	5944.01	5644.21	5329.23	7317.32	6021.18	5857.64	5598.45	5488.28	39.782405799275	C38H60O18	803.402688734902	9.68886666666667	--	--	--	--	--	--	--	--	--	--	--	--	--	6214.88	5643.74	5924.47	6222.57	5648.12
neg_13418	PG(16:1(9Z)/16:1(9Z))	19.1529	8.83513	215.929	55.3036	19.4776	5.01554	28.2665	22.649	24.9809	37.15	305.99	111.794	28.0501	35.6994	35.4027	14.2692847136908	C38H71O10P	739.463405096634	9.696	--	--	LMGP04010967	Glycerophospholipids [GP]	Glycerophosphoglycerols [GP04]	Diacylglycerophosphoglycerols [GP0401]	HMDB0010586	--	Organic compounds	Lipids and lipid-like molecules	Glycerophospholipids	Glycerophosphoglycerols	Microbe,Animals	81.3056	26.5989	25.2988	151.645	33.0507
neg_13430	L-Fucose	921.089	913.958	720.31	776.169	653.998	706.283	915.42	613.219	654.382	921.567	863.974	842.636	962.674	933.205	958.132	-8.57736	C6H12O5	327.126855983474	9.71741666666667	C01019	--	--	--	--	--	HMDB0000174	6696-41-9	Organic compounds	Organic oxygen compounds	Organooxygen compounds	Carbohydrates and carbohydrate conjugates	Animals	851.786	712.15	727.674	876.059	951.337
neg_13435	Riboflavin	407.791	365.955	321.864	342.844	325.124	319.876	370.279	257.769	276.856	391.336	370.582	345.165	380.289	376.821	404.873	4.20220542178296	C17H20N4O6	375.132588556298	9.71741666666667	C00255	Riboflavin metabolism(ko00740);;Metabolic pathways(ko01100);;Biosynthesis of secondary metabolites(ko01110);;Biosynthesis of cofactors(ko01240);;ABC transporters(ko02010);;Vitamin digestion and absorption(ko04977)	--	--	--	--	HMDB0000244	83-88-5	Organic compounds	Organoheterocyclic compounds	Pteridines and derivatives	Alloxazines and isoalloxazines	Microbe,Animals	365.204	329.281	301.635	369.028	387.328
neg_13436	N-Isopropylammelide	197.104	139.898	165.027	160.039	83.2756	116.821	203.232	95.2062	126.223	185.894	210.168	137.83	175.221	147.883	161.123	1.99994104551021	C6H10N4O2	377.130831459488	9.71741666666667	--	--	--	--	--	--	--	--	--	--	--	--	--	167.343	120.045	141.554	177.964	161.409
neg_13442	Jadomycin A	354.996	359.921	278.894	320.72	254.544	294.074	331.357	214.182	247.583	331.131	308.052	321.306	339.443	336.778	369.068	-0.884032	C24H21NO6	418.129240433067	9.71741666666667	--	--	--	--	--	--	--	--	--	--	--	--	--	331.27	289.779	264.374	320.163	348.43
neg_13476	vitispirane	1671.35	1758.18	3096.84	2610.8	2470.48	2424.81	1833.05	2115.52	2137.61	2054.56	3701.33	1862.43	2005.8	1685.99	2113.34	14.5458796420662	C13H20O	443.322271544639	9.74526666666667	--	--	--	--	--	--	HMDB0036818	65416-59-3	Organic compounds	Organoheterocyclic compounds	Tetrahydrofurans	_	Microbe,Animals	2175.46	2502.03	2028.73	2539.44	1935.04
neg_13487	L-gamma-Glutamyl-L-alanine	501.262	517.804	580.48	494.712	465.551	437.778	475.98	461.655	456.69	457.484	454.37	511.34	494.75	479.419	468.191	-8.13492	C8H14N2O5	239.063165230309	9.77383333333333	C03740	--	--	--	--	--	HMDB0006248	5875-41-2	Organic compounds	Organic acids and derivatives	Carboxylic acids and derivatives	Amino acids, peptides, and analogues	Microbe,Animals,Plants	533.182	466.014	464.775	474.398	480.787
neg_1350	Orthophosphate	5.89458e-10	2.58976	5.89458e-10	5.89458e-10	16.8995	24.8092	6.44315	17.7573	20.3855	5.89458e-10	9.02002	19.1697	5.89458e-10	5.89458e-10	1.77775	0.939744113613426	H3O4P	240.952177425321	0.668466666666667	C00009	Oxidative phosphorylation(ko00190);;Photosynthesis(ko00195);;ABC transporters(ko02010);;Two-component system(ko02020);;Quorum sensing(ko02024);;Cell cycle - yeast(ko04111);;Parathyroid hormone synthesis, secretion and action(ko04928);;Mineral absorption(ko04978);;Parkinson disease(ko05012);;Pathways of neurodegeneration - multiple diseases(ko05022)	--	--	--	--	HMDB0001429	14265-44-2	Inorganic compounds	Homogeneous non-metal compounds	Non-metal oxoanionic compounds	Non-metal phosphates	Animals,Plants,Microbe	0.863255	13.9029	14.862	9.39658	0.592584
neg_1351	5'-Deoxy-5-fluorocytidine	14271.7	8382.64	37173	17119.4	6023.3	7174.87	14210.5	7274.58	7931.32	12646.5	10665.8	4419.34	12021.1	10643.3	13743.3	10.0667732461175	C9H12FN3O4	549.167205175931	0.668466666666667	C16635	Drug metabolism - other enzymes(ko00983)	--	--	--	--	HMDB0060405	--	Organic compounds	Nucleosides, nucleotides, and analogues	5'-deoxyribonucleosides	_	Animals	19942.4	10105.8	9805.46	9243.89	12135.9
neg_13511	DL-2-hydroxy stearic acid	2619.79	4758.93	3794.05	3468.55	5551.79	3500.91	1492.85	1964.41	2016.28	2249.15	1524.83	1913.08	1839.44	1492.87	1978.52	-3.85456	C18H36O3	299.25801118701	9.7881	--	--	LMFA02000120	Fatty Acyls [FA]	Octadecanoids [FA02]	Other Octadecanoids [FA0200]	HMDB0242145	1330-70-7	Organic compounds	Lipids and lipid-like molecules	Fatty Acyls	Fatty acids and conjugates	Animals	3724.26	4173.75	1824.51	1895.69	1770.27
neg_1353	Galactosylglycerol	189.951	46.9699	222.838	67.3164	233.679	73.668	295.544	85.3501	161.683	102.119	333.353	151.726	109.35	63.1435	92.765	-1.83365	C9H18O8	299.097949780954	0.668466666666667	C05401	--	--	--	--	--	HMDB0006790	--	Organic compounds	Lipids and lipid-like molecules	Glycerolipids	Glycosylglycerols	Animals	153.253	124.888	180.859	195.733	88.4195
neg_13534	zymosterol	2255.09	2460.53	2009.88	2121.95	2745.05	2416.44	2425.06	2626.27	2728.13	2622.87	1871.21	3146.73	2357.09	2636.05	3188.22	-19.9458	C27H44O	419.300951376462	9.80951666666667	--	--	--	--	--	--	--	--	--	--	--	--	--	2241.83	2427.81	2593.15	2546.94	2727.12
neg_13540	3-O-alpha-Mycarosylerythronolide B	3.17368	123.258	267.776	184.015	22.7656	20.5717	44.0973	97.5775	27.6388	45.8617	172.87	55.5998	23.6177	22.1373	96.7861	3.4482205956815	C28H50O10	591.340484571312	9.80951666666667	--	--	--	--	--	--	--	--	--	--	--	--	--	131.403	75.7841	56.4379	91.4437	47.5137
neg_13544	Leukotriene C4	5.89458e-10	106.937	147.944	5.77638	5.89458e-10	5.85005	5.89458e-10	8.82964	5.89458e-10	5.89458e-10	87.7421	5.89458e-10	5.89458e-10	5.89458e-10	110.008	6.46026383080807	C30H47N3O9S	646.282008542029	9.80951666666667	--	--	LMFA03020020	Fatty Acyls [FA]	Eicosanoids [FA03]	Leukotrienes [FA0302]	HMDB0005095	74841-69-3	Organic compounds	Organic acids and derivatives	Carboxylic acids and derivatives	Amino acids, peptides, and analogues	Animals	84.9604	3.87548	2.94321	29.2474	36.6692
neg_13550	PI(12:0/18:0)	9633.22	9278.12	10689.8	7968.9	7739.88	8454.75	9682.79	9244.6	11712.3	8065.35	15536.1	10941.1	9804.13	9752.8	9792.29	8.00496282592261	C39H75O13P	781.493516497147	9.80951666666667	--	--	--	--	--	--	--	--	--	--	--	--	--	9867.04	8054.51	10213.2	11514.2	9783.08
neg_1357	N-Acetylneuraminic acid	185.227	107.616	496.797	276.225	59.3285	83.1998	148.59	67.7213	58.7087	198.448	119.814	29.1151	194.39	145.434	194	2.36281057198126	C11H19NO9	617.152671194592	0.668466666666667	--	--	--	--	--	--	HMDB0246275	131-48-6	Organic compounds	Organic oxygen compounds	Organooxygen compounds	Carbohydrates and carbohydrate conjugates	Animals	263.213	139.584	91.6734	115.793	177.941
neg_13579	Linoleic acid	34.2175	23.5404	50.0149	14.036	18.1613	26.1372	26.6727	49.8226	15.5217	32.9214	28.311	42.9047	32.4132	24.4065	49.086	6.46585125092792	C18H32O2	301.216710077003	9.83808333333333	--	--	--	--	--	--	HMDB0247706	--	Organic compounds	Lipids and lipid-like molecules	Fatty Acyls	Lineolic acids and derivatives	Animals	35.9243	19.4448	30.6723	34.7123	35.3019
neg_1358	Cytidine monophosphate	70.8443	74.2631	174.572	46.6444	230.974	201.783	250.425	312.962	213.309	93.1791	235.035	138.93	47.9559	32.4875	139.038	-2.55157	C9H14N3O8P	683.071453524069	0.668466666666667	C05822	Pyrimidine metabolism(ko00240);;Metabolic pathways(ko01100)	--	--	--	--	HMDB0240312	84-52-6	Organic compounds	Organic oxygen compounds	Organooxygen compounds	Carbohydrates and carbohydrate conjugates	Animals	106.56	159.801	258.898	155.715	73.1606
neg_13587	Octanol	1409.37	2229.39	1824	1857.62	2627.19	1874.16	1625.55	1382.26	1583.69	1962.09	1599.75	1448.04	1524.7	1689.3	3574.53	7.44853199793509	C8H18O	297.242869034462	9.85235	C00756	--	LMFA05000130	Fatty Acyls [FA]	Fatty alcohols [FA05]	-	HMDB0001183	111-87-5	Organic compounds	Lipids and lipid-like molecules	Fatty Acyls	Fatty alcohols	Microbe,Animals,Plants	1820.92	2119.66	1530.5	1669.96	2262.84
neg_13597	Avermectin A2b aglycone	173.249	2.8856	169.222	5.89458e-10	73.3673	45.7359	62.6214	16.5972	15.5833	28.1366	199.782	23.1098	4.23431	36.9327	20.0604	1.53261906553573	C34H50O9	623.321074165711	9.84521666666667	--	--	--	--	--	--	--	--	--	--	--	--	--	115.119	39.7011	31.6006	83.6761	20.4091
neg_13601	Tryprostatin A	511.51	467.548	760.605	544.151	524.703	466.091	674.362	574.729	492.707	510.955	799.317	533.009	504.319	514.014	476.297	0.111311309879095	C22H27N3O3	821.42441934285	9.85235	C20607	Staurosporine biosynthesis(ko00404);;Metabolic pathways(ko01100);;Biosynthesis of secondary metabolites(ko01110)	--	--	--	--	--	--	--	--	--	--	--	579.887	511.649	580.6	614.427	498.21
neg_1362	pteroyl-alpha-glutamylglutamate	2244.04	1816.97	6020.17	2698.11	7327.17	7996.58	6232.64	10584.2	9526.07	2617.76	5597.39	7246.13	1655.55	1167.08	3986.92	10.1773514919754	C24H23N8O9-3	566.157295094503	0.668466666666667	--	--	--	--	--	--	--	--	--	--	--	--	--	3360.39	6007.29	8780.97	5153.76	2269.85
neg_13628	PI(18:0/16:1(9Z))	3934.35	3630.25	6496.9	3951.62	3352.93	3698.27	3989.92	4699.33	4230.27	3578.07	7795.38	4911.78	3743.69	3850.59	3550.48	-14.6907	C43H81O13P	881.527392791263	9.87376666666667	--	--	--	--	--	--	HMDB0009806	--	Organic compounds	Lipids and lipid-like molecules	Glycerophospholipids	Glycerophosphoinositols	Microbe,Animals	4687.17	3667.61	4306.51	5428.41	3714.92
neg_13655	PA(16:0/18:2(9Z,12Z))	6.55788	5.89458e-10	1763.5	315.57	156.55	220.683	106.013	180.713	54.0794	344.134	1606.65	482.031	494.65	208.532	154.317	-25.2747	C37H69O8P	693.430677060629	9.89518333333333	C00416	--	LMGP10010023	Glycerophospholipids [GP]	Glycerophosphates [GP10]	Diacylglycerophosphates [GP1001]	HMDB0007860	--	Organic compounds	Lipids and lipid-like molecules	Glycerophospholipids	Glycerophosphates	Animals	590.02	230.934	113.602	810.939	285.833
neg_1366	Peonidin	1299.45	571.061	1609.57	910.838	425.391	262.605	874.853	434.044	317.997	856.281	782.49	274.219	928.382	1074.97	1323.61	-8.89224	C16H13O6+	601.129795441547	0.668466666666667	C08726	--	LMPK12010006	Polyketides [PK]	Flavonoids [PK12]	Anthocyanidins [PK1201]	HMDB0125117	--	--	--	--	--	Microbe,Plants	1160.03	532.945	542.298	637.663	1108.99
neg_1368	CMP-N-glycoloylneuraminate	126.841	77.4886	382.011	149.726	156.102	156.845	163.742	162.178	160.226	124.71	128.807	99.4678	110.374	89.0362	152.75	-10.8768	C20H31N4O17P	651.109996048614	0.668466666666667	C03691	--	--	--	--	--	HMDB0012206	98300-80-2	Organic compounds	Organic oxygen compounds	Organooxygen compounds	Carbohydrates and carbohydrate conjugates	Animals	195.447	154.224	162.049	117.661	117.387
neg_13782	PS(14:0/16:0)	47.7562	60.3783	558.344	101.641	87.9628	105.045	36.7778	101.433	95.9642	167.118	166.788	70.9522	71.4947	89.1658	104.301	0.510116500215184	C36H70NO10P	728.448762789325	9.9523	--	--	LMGP03010983	Glycerophospholipids [GP]	Glycerophosphoserines [GP03]	Diacylglycerophosphoserines [GP0301]	HMDB0012332	--	Organic compounds	Lipids and lipid-like molecules	Glycerophospholipids	Glycerophosphoserines	Animals	222.159	98.2164	78.0585	134.953	88.3207
neg_1379	Linoleoyl-CoA	1.80619	0.919854	105.736	83.2376	5.89458e-10	5.89458e-10	5.89458e-10	3.99636	1.52797	17.0165	30.401	5.89458e-10	4.01723	1.30733	8.81821	-15.8553	C39H66N7O17P3S	1074.32675685259	0.682733333333333	--	--	--	--	--	--	HMDB0062491	--	Organic compounds	Lipids and lipid-like molecules	Fatty Acyls	Fatty acyl thioesters	Animals	36.1541	27.7459	1.84144	15.8058	4.71426
neg_13801	Nodularin	5.89458e-10	3.43644	121.785	5.89458e-10	0.0872431	13.2411	7.1286	1.40828	5.89458e-10	31.8178	69.8287	5.76711	8.00325	12.6531	0.251729	-23.3962	C41H60N8O10	845.398619180347	9.97371666666667	--	--	--	--	--	--	HMDB0255692	--	Organic compounds	Organic acids and derivatives	Carboxylic acids and derivatives	Amino acids, peptides, and analogues	Animals	41.7405	4.44277	2.84563	35.8045	6.96936
neg_13828	Phylloquinol	90.7629	78.7809	206.244	129.402	144.821	101.3	9.45494	72.8162	11.1286	21.8982	325.481	4.37154	10.8926	6.2509	14.7558	31.2243398754651	C31H48O2	473.354223410439	9.988	C03313	Ubiquinone and other terpenoid-quinone biosynthesis(ko00130);;Metabolic pathways(ko01100);;Biosynthesis of secondary metabolites(ko01110);;Biosynthesis of cofactors(ko01240)	LMPR02030030	Prenol Lipids [PR]	Quinones and hydroquinones [PR02]	Vitamin K [PR0203]	HMDB0004198	572-96-3	Organic compounds	Lipids and lipid-like molecules	Prenol lipids	Diterpenoids	Animals	125.263	125.174	31.1333	117.25	10.6331
neg_1388	maltoheptaose	122.292	93.3705	353.229	486.572	202.31	128.197	112.145	166.085	123.34	191.66	217.661	59.288	94.8981	77.5079	185.456	0.658731601359064	C42H72O36	1187.35048902254	0.6756	--	--	--	--	--	--	HMDB0013000	137767-17-0	Organic compounds	Organic oxygen compounds	Organooxygen compounds	Carbohydrates and carbohydrate conjugates	Animals	189.631	272.359	133.857	156.203	119.287
neg_1402	2(alpha-D-Mannosyl)-D-glycerate	230.688	170.22	664.031	330.133	118.308	156.95	461.47	183.206	210.689	307.632	352.665	163.05	222.452	202.296	371.972	-1.36966	C9H16O9	267.071788480231	0.682733333333333	--	--	--	--	--	--	--	--	--	--	--	--	--	354.98	201.797	285.122	274.449	265.573
neg_1413	ALPHA,BETA-TREHALOSE	1938.4	1310.97	6786.91	4033.41	1402.7	2254.2	13811.1	1865.96	6356.9	4522.05	2409.26	1097.73	2409.86	1778.81	3686.87	-1.32248	C12H22O11	341.108482646181	0.682733333333333	--	--	--	--	--	--	HMDB0029880	585-91-1	Organic compounds	Organic oxygen compounds	Organooxygen compounds	Carbohydrates and carbohydrate conjugates	Animals	3345.43	2563.44	7344.65	2676.35	2625.18
neg_1439	Salicin	4.64686	5.89458e-10	138.626	48.044	1.58621	7.52311	156.68	12.3644	42.4131	39.287	38.3101	5.89458e-10	6.82349	5.89458e-10	33.3068	14.7329454500676	C13H18O7	609.188336174528	0.682733333333333	C01451	Glycolysis / Gluconeogenesis(ko00010);;Biosynthesis of phenylpropanoids(ko01061);;Phosphotransferase system (PTS)(ko02060);;Taste transduction(ko04742)	--	--	--	--	HMDB0003546	138-52-3	Organic compounds	Organic oxygen compounds	Organooxygen compounds	Carbohydrates and carbohydrate conjugates	Animals	47.7576	19.0511	70.4859	25.8657	13.3768
neg_1440	4-Hydroxyphenylacetylglutamic acid	45.9076	42.5575	115.444	128.778	16.1019	5.50229	21.9593	9.52505	5.89458e-10	50.1544	44.2191	3.97334	49.2606	47.5374	43.0597	-9.56162	C13H15NO6	621.188350056707	0.6756	C05595	--	--	--	--	--	HMDB0006061	1029120-37-3	Organic compounds	Organic acids and derivatives	Carboxylic acids and derivatives	Amino acids, peptides, and analogues	Animals	67.9696	50.1275	10.4948	32.7823	46.6192
neg_1447	D-Maltose	1675.21	1218.39	9385.51	10889.3	1561.36	1629.96	5873.57	2634.79	2599.77	3494.97	4565.8	1150.79	2544.18	1957.78	3283.47	-4.6084	C12H22O11	729.227472692384	0.682733333333333	C00208	--	--	--	--	--	HMDB0000163	69-79-4	Organic compounds	Organic oxygen compounds	Organooxygen compounds	Carbohydrates and carbohydrate conjugates	Animals	4093.04	4693.53	3702.71	3070.52	2595.15
neg_1454	fructoselysine-6-phosphate	5.84133	5.89458e-10	91.7681	12.6391	5.89458e-10	1.06852	27.5256	2.10841	7.0771	7.19742	12.4976	5.89458e-10	5.89458e-10	5.89458e-10	12.8877	37.2283731394168	C12H23N2O10P	771.23953513582	0.682733333333333	--	--	--	--	--	--	--	--	--	--	--	--	--	32.5365	4.56921	12.237	6.565	4.2959
neg_1468	D-galactal	6.31465	5.89458e-10	8.54636	0.000309282	1.2187	0.884483	5.89458e-10	0.0374827	5.89458e-10	5.89458e-10	0.00035236	10.9682	5.89458e-10	5.89458e-10	1.21059	-1.59875	C6H10O4	191.055878158762	0.696316666666667	--	--	--	--	--	--	--	--	--	--	--	--	--	4.95367	0.701164	0.0124942	3.65619	0.403529
neg_1489	3-Ketosucrose	44.9851	13.5219	41.8527	36.126	36.5643	20.3113	89.1703	47.04	55.6764	30.0637	31.0953	11.6392	25.8605	12.0729	25.627	-3.05735	C12H20O11	385.097724518572	0.696316666666667	--	--	--	--	--	--	--	--	--	--	--	--	--	33.4532	31.0005	63.9622	24.2661	21.1868
neg_1491	Salicin 6-phosphate	29.5365	14.6568	87.623	40.1337	10.4393	22.3383	173.247	14.4018	68.5447	63.8014	22.6885	5.88079	29.4742	16.2465	34.4787	7.97423071547881	C13H19O10P	411.072705444195	0.696316666666667	--	--	--	--	--	--	--	--	--	--	--	--	--	43.9387	24.3038	85.3978	30.7902	26.7331
neg_1496	Glucobrassicin	3.06423	5.89458e-10	41.1561	14.6993	9.04303	12.6735	31.1745	6.8594	19.9422	18.8746	5.89458e-10	2.88561	8.32496	3.3304	9.34568	-33.4771	C16H20N2O9S2	469.020690257771	0.696316666666667	--	--	--	--	--	--	HMDB0030243	4356-52-9	Organic compounds	Organic oxygen compounds	Organooxygen compounds	Carbohydrates and carbohydrate conjugates	Animals	14.7401	12.1386	19.3253	7.25341	7.00035
neg_1503	maltotetraose	618.278	253.971	1889.73	517.428	232.621	183.055	385.194	256.459	222.855	443.431	427.301	120.622	394.452	322.544	506.487	-1.41171	C24H42O21	665.213641413423	0.696316666666667	C02052	--	--	--	--	--	HMDB0001296	34612-38-9	Organic compounds	Organic oxygen compounds	Organooxygen compounds	Carbohydrates and carbohydrate conjugates	Microbe,Animals	920.66	311.035	288.17	330.451	407.828
neg_1520	Elloramycin A	18.7613	4.1317	53.6576	36.1785	7.55137	8.96403	30.1629	19.5676	25.4531	16.1545	37.3708	3.99625	9.19665	14.5422	23.9528	-16.3859	C32H36O15	705.192805251795	0.710583333333333	--	--	--	--	--	--	--	--	--	--	--	--	--	25.5169	17.5646	25.0612	19.1738	15.8972
neg_1534	Galactitol	10.4006	12.7666	20.1336	45.67	12.8975	15.0687	17.0694	22.7408	7.99638	15.1743	32.8299	11.6619	17.4496	10.6165	17.4737	6.12592682983503	C6H14O6	401.12970713841	0.717733333333333	C01697	Galactose metabolism(ko00052);;Metabolic pathways(ko01100);;Phosphotransferase system (PTS)(ko02060)	--	--	--	--	HMDB0000107	608-66-2	Organic compounds	Organic oxygen compounds	Organooxygen compounds	Carbohydrates and carbohydrate conjugates	Animals	14.4336	24.5454	15.9355	19.8887	15.18
neg_1539	Ethylphosphate	5.89458e-10	1.12368	5.36061	5.37016	1.13837	5.89458e-10	5.89458e-10	5.89458e-10	5.89458e-10	5.89458e-10	2.49826	5.89458e-10	5.89458e-10	5.89458e-10	5.89458e-10	-4.32543	C2H7O4P	125.000373861581	0.732	--	--	--	--	--	--	HMDB0012228	78-40-0	Organic compounds	Organic acids and derivatives	Organic phosphoric acids and derivatives	Phosphate esters	Microbe,Animals	2.16143	2.16951	5.89458e-10	0.832754	5.89458e-10
neg_1548	O-(1->4)-alpha-L-Dihydrostreptosyl-streptidine 6-phosphate	676.449	653.746	13881	574.382	360.417	390.05	459.762	350.515	431.369	491.551	508.78	264.1	319.026	327.829	621.775	-16.0526	C14H29N6O11P	1035.32456318861	0.739133333333333	--	--	--	--	--	--	--	--	--	--	--	--	--	5070.41	441.616	413.882	421.477	422.877
neg_1556	6-Hydroxyprotopine	720.843	609.378	2135.44	1140.66	791.604	737.571	720.42	1191.32	957.017	825.759	1113.78	693.546	668.01	627.721	909.854	0.921688386994012	C20H19NO6	783.241357962496	0.739133333333333	--	--	--	--	--	--	--	--	--	--	--	--	--	1155.22	889.944	956.254	877.694	735.195
neg_1564	L-ribose	1.43449	5.89458e-10	5.89458e-10	0.0048567	0.0733766	5.89458e-10	5.89458e-10	5.89458e-10	5.89458e-10	5.89458e-10	5.89458e-10	5.89458e-10	5.89458e-10	5.89458e-10	5.89458e-10	-5.69831	C5H10O5	149.044691939439	0.746283333333333	--	--	--	--	--	--	--	--	--	--	--	--	--	0.478163	0.0260778	5.89458e-10	5.89458e-10	5.89458e-10
neg_1572	tunicamycin	45.4695	38.2969	229.831	136.656	27.9298	56.426	91.9617	58.8335	73.0942	73.5607	102.354	40.4685	49.2792	60.715	117.421	-43.7103	C30H46N4O16	753.228885988976	0.746283333333333	--	--	--	--	--	--	--	--	--	--	--	--	--	104.532	73.6707	74.6298	72.1278	75.8051
neg_1573	S-adenosyl-4-methylthio-2-oxobutanoic acid	29.5867	27.724	164.883	68.7549	46.4924	30.699	48.8929	89.0004	56.4138	62.7774	58.2877	44.6829	56.9876	29.6568	66.9718	26.3102548064665	C15H20N5O6S+	855.261658697058	0.753416666666667	C04425	--	--	--	--	--	HMDB0304475	--	Organic compounds	Nucleosides, nucleotides, and analogues	5'-deoxyribonucleosides	5'-deoxy-5'-thionucleosides	Microbe,Animals	74.0646	48.6488	64.769	55.2493	51.2054
neg_1574	S-Adenosylmethionine	14.262	1.47507	54.3095	21.4584	51.0353	12.9118	12.5551	35.3305	24.8953	23.1204	33.5435	5.08622	55.1844	25.0642	27.5334	-35.2355	C15H23N6O5S+	857.275850592175	0.753416666666667	C00019	--	--	--	--	--	HMDB0001185	485-80-3	Organic compounds	Nucleosides, nucleotides, and analogues	5'-deoxyribonucleosides	5'-deoxy-5'-thionucleosides	Microbe,Animals	23.3489	28.4685	24.2603	20.5834	35.9273
neg_1575	Bilirubin diglucuronide	33.9984	39.6321	197.974	58.836	47.0354	52.183	77.0438	90.0513	61.6833	83.2897	78.7235	77.0832	64.9109	58.2211	106.46	10.808023891635	C45H52N4O18	971.307181990648	0.753416666666667	C05787	Porphyrin metabolism(ko00860);;Metabolic pathways(ko01100);;Biosynthesis of secondary metabolites(ko01110)	--	--	--	--	HMDB0003325	17459-92-6	Organic compounds	Organoheterocyclic compounds	Tetrapyrroles and derivatives	Bilirubins	Animals	90.5349	52.6848	76.2595	79.6988	76.5307
neg_1604	Shikimic acid	5.89458e-10	5.89458e-10	2.38212	5.89458e-10	2.10096	5.89458e-10	52.9104	5.89458e-10	5.89458e-10	6.17538	5.89458e-10	30.7247	5.89458e-10	5.89458e-10	5.89458e-10	-4.51936	C7H10O5	173.044760379819	0.781966666666667	--	--	--	--	--	--	--	--	--	--	--	--	--	0.794039	0.70032	17.6368	12.3	5.89458e-10
neg_1617	Precorrin 3B	28.2461	22.5268	142.734	71.9397	16.3964	38.1558	34.192	45.1707	46.8949	37.9439	51.2369	20.3883	21.8953	24.6238	51.5181	-9.96978	C43H50N4O17	915.282847826937	0.781966666666667	--	--	--	--	--	--	--	--	--	--	--	--	--	64.5023	42.164	42.0859	36.523	32.6791
neg_1620	D-Malic acid	13.382	5.65936	125.209	2.28784	1.36314	5.04549	2.91644	5.89458e-10	0.0320247	4.57176	4.9777	55.7373	4.41186	5.89458e-10	6.38549	-5.15219	C4H6O5	133.013556354083	0.789116666666667	C00497	Butanoate metabolism(ko00650);;Metabolic pathways(ko01100)	--	--	--	--	HMDB0031518	636-61-3	Organic compounds	Organic acids and derivatives	acids and derivatives	Beta hydroxy acids and derivatives	Animals	48.0834	2.89882	0.982821	21.7623	3.59911
neg_1650	1-Hydroxy-2-methyl-2-butenyl 4-diphosphate	1.38759	1.35527	11.6686	5.29272	14.6425	9.23409	7.23051	5.89458e-10	1.74105	4.42176	1.54518	2.51867	1.52054	5.89458e-10	5.13244	3.34792297649426	C5H12O8P2	260.994341327619	0.810516666666667	C11811	Terpenoid backbone biosynthesis(ko00900);;Biosynthesis of terpenoids and steroids(ko01062);;Metabolic pathways(ko01100);;Biosynthesis of secondary metabolites(ko01110)	LMPR01010009	Prenol Lipids [PR]	Isoprenoids [PR01]	C5 isoprenoids (hemiterpenes) [PR0101]	--	--	--	--	--	--	--	4.8038	9.72309	2.99052	2.82853	2.21766
neg_1677	Deoxycytidine	12.1623	10.1529	40.2776	5.54766	7.19529	0.968767	25.4109	1.86783	158.228	1.23806	0.878109	8.32399	7.11252	1.93368	1.03378	-3.88568	C9H13N3O4	272.087926378271	0.831966666666667	--	--	--	--	--	--	HMDB0250725	--	Organic compounds	Nucleosides, nucleotides, and analogues	Pyrimidine nucleosides	Pyrimidine 2'-deoxyribonucleosides	Animals	20.8642	4.57057	61.8355	3.48005	3.35999
neg_1700	Dihydrofolic acid	4.12659	5.89458e-10	216.752	4.82278	2.42915	6.53281	2.22126	2.21181	3.58363	5.89458e-10	5.89458e-10	5.89458e-10	5.89458e-10	5.89458e-10	5.89458e-10	-35.2547	C19H21N7O6	945.293267217053	0.831966666666667	C00415	One carbon pool by folate(ko00670);;Folate biosynthesis(ko00790);;Biosynthesis of phenylpropanoids(ko01061);;Metabolic pathways(ko01100);;Biosynthesis of cofactors(ko01240);;Antifolate resistance(ko01523)	--	--	--	--	HMDB0001056	4033-27-6	Organic compounds	Organic acids and derivatives	Carboxylic acids and derivatives	Amino acids, peptides, and analogues	Microbe,Animals	73.626	4.59492	2.67223	5.89458e-10	5.89458e-10
neg_1721	2-Pyrimidine Acetic Acid	20.0316	17.2515	36.1012	43.7068	3.485	11.8895	92.5363	6.54898	7.94964	11.4757	15.9535	78.1114	8.72082	29.5737	80.1988	-7.11736	C6H6N2O2	137.034668508038	0.846233333333333	--	--	--	--	--	--	--	--	--	--	--	--	--	24.4614	19.6938	35.6783	35.1802	39.4978
neg_1722	Xanthine	14.7091	12.9995	16.2605	33.8537	15.5972	11.4855	32.0906	6.52061	15.5258	28.3813	153.338	18.9385	18.6413	18.0618	26.989	-5.53141	C5H4N4O2	151.025307994813	0.853383333333333	C00385	Purine metabolism(ko00230);;Caffeine metabolism(ko00232);;Biosynthesis of plant secondary metabolites(ko01060);;Biosynthesis of alkaloids derived from histidine and purine(ko01065);;Metabolic pathways(ko01100);;Biosynthesis of secondary metabolites(ko01110);;Microbial metabolism in diverse environments(ko01120);;Nucleotide metabolism(ko01232)	--	--	--	--	HMDB0000292	69-89-6	Organic compounds	Organoheterocyclic compounds	Imidazopyrimidines	Purines and purine derivatives	Microbe,Animals,Plants	14.6563	20.3121	18.0457	66.8858	21.2307
neg_1743	Pyridoxine phosphate	0.957054	10.1476	6.32196	5.55221	14.9041	8.58831	4.63599	11.422	16.02	6.82006	5.89458e-10	10.508	14.9049	7.19899	1.74579	-1.81099	C8H12NO6P	248.032496296264	0.846233333333333	C00627	Vitamin B6 metabolism(ko00750);;Metabolic pathways(ko01100);;Biosynthesis of cofactors(ko01240)	--	--	--	--	HMDB0001319	447-05-2	Organic compounds	Organoheterocyclic compounds	Pyridines and derivatives	Pyridoxines	Microbe,Animals,Plants	5.80886	9.68153	10.6927	5.77604	7.9499
neg_1762	2-Succinyl-5-enolpyruvyl-6-hydroxy-3-cyclohexene-1-carboxylate	5.89458e-10	5.89458e-10	5.89458e-10	5.89458e-10	5.89458e-10	5.89458e-10	5.89458e-10	5.89458e-10	21.1417	5.89458e-10	0.965759	5.89458e-10	5.89458e-10	5.89458e-10	5.89458e-10	-0.458486	C14H16O9	327.072005237413	0.846233333333333	--	--	--	--	--	--	--	--	--	--	--	--	--	5.89458e-10	5.89458e-10	7.04722	0.32192	5.89458e-10
neg_1793	Castavinol C2	10.5254	7.27195	26.4087	27.5288	14.5304	8.64057	17.7948	17.5868	19.596	10.2494	15.7613	9.18652	14.5755	3.46557	4.7312	7.02864576450994	C26H30O12	533.17020448272	0.846233333333333	--	--	--	--	--	--	--	--	--	--	--	--	--	14.7353	16.8999	18.3259	11.7324	7.59077
neg_1800	alpha-1,5-L-Arabinotetraose	8.51569	1.52513	36.0142	20.7278	27.6659	6.27569	5.03928	26.7456	20.2791	10.6004	17.6636	6.36329	17.1206	3.87059	5.88836	-0.419203	C20H34O17	591.177573532634	0.846233333333333	--	--	--	--	--	--	--	--	--	--	--	--	--	15.3517	18.2231	17.3547	11.5424	8.95985
neg_1815	D-Lactic acid	233.031	262.937	334.942	261.051	169.241	181.792	131.609	86.8608	125.196	172.246	163.39	164.176	190.572	124.104	351.906	-7.67288	C3H6O3	89.0237268164325	0.853383333333333	--	--	--	--	--	--	--	--	--	--	--	--	--	276.97	204.028	114.555	166.604	222.194
neg_1823	(2S)-2-Hydroxy-3-oxobutyl phosphate	146.793	127.707	126.036	129.241	119.573	134.873	119.261	76.448	108.288	144.518	122.031	161.141	166.717	115.571	214.369	23.0815389292541	C4H9O6P	218.981182096525	0.860516666666667	--	--	--	--	--	--	--	--	--	--	--	--	--	133.512	127.896	101.332	142.563	165.552
neg_1878	4'-Apo-beta,psi-caroten-4'-al	175.943	125.987	7080.18	574.45	154.081	994.456	25.7696	217.889	224.391	534.008	4376.07	130.161	111.188	103.905	424.118	-2.99179	C35H46O	1001.67624597836	9.99513333333333	C19892	Carotenoid biosynthesis(ko00906);;Metabolic pathways(ko01100);;Biosynthesis of secondary metabolites(ko01110)	LMPR01070596	Prenol Lipids [PR]	Isoprenoids [PR01]	C40 isoprenoids (tetraterpenes) [PR0107]	--	--	--	--	--	--	--	2460.7	574.329	156.016	1680.08	213.07
neg_1904	4alpha-Carboxy-stigmasta-7,24(24(1))-dien-3beta-ol	2290.92	1283.08	55024.8	9780.26	2533.4	14345.7	3794.39	7013.99	6612.02	9966.93	36326.5	3525.59	5361.35	1474.98	9030.03	-3.47268	C30H48O3	501.357231086282	9.99513333333333	--	--	--	--	--	--	--	--	--	--	--	--	--	19532.9	8886.46	5806.8	16606.4	5288.79
neg_2023	Antibiotic JI-20B	232.165	187.608	457.226	220.409	314.21	230.569	159.914	220.668	177.055	145.118	377.836	152.399	88.3309	82.8074	136.396	32.1389898583193	C20H41N5O9	1027.5820920979	10.0523	--	--	--	--	--	--	--	--	--	--	--	--	--	292.333	255.063	185.879	225.118	102.512
neg_2107	N-(6-Aminohexanoyl)-6-aminohexanoate	119.787	83.4959	224.332	123.011	120.098	174.425	88.5394	128.675	97.0043	112.89	253.064	80.1387	101.931	101.988	177.352	-12.5176	C12H24N2O3	525.320672203414	10.0801	--	--	--	--	--	--	--	--	--	--	--	--	--	142.538	139.178	104.739	148.698	127.09
neg_2119	Decanoic acid	5.58716	20.2414	27.6673	9.03058	25.4392	11.1506	5.89458e-10	2.95662	2.34062	13.235	5.45049	1.70315	2.66765	3.53666	7.70764	-5.27914	C10H20O2	343.283565759784	10.0943666666667	--	--	--	--	--	--	--	--	--	--	--	--	--	17.832	15.2068	1.76575	6.79621	4.63732
neg_2130	Bis(glutathionyl)spermine disulfide	5.89458e-10	5.89458e-10	29.7736	5.89458e-10	0.31443	5.89458e-10	5.89458e-10	8.28958	5.89458e-10	5.89458e-10	62.9085	6.29591	5.89458e-10	5.89458e-10	5.89458e-10	1.46795492775796	C30H54N10O10S2	823.345925423077	10.0872333333333	--	--	--	--	--	--	--	--	--	--	--	--	--	9.92454	0.10481	2.76319	23.0681	5.89458e-10
neg_2159	Taxa-4(20),11(12)-dien-5alpha-yl acetate	226.648	449.002	374.589	344.202	803.926	415.31	139.065	176.634	186.422	196.323	131.202	164.668	172.136	141.294	157.976	18.865498294162	C22H34O2	365.231512071247	10.1087	C11896	Diterpenoid biosynthesis(ko00904);;Biosynthesis of secondary metabolites(ko01110)	LMPR0104390004	Prenol Lipids [PR]	Isoprenoids [PR01]	C20 isoprenoids (diterpenes) [PR0104]	--	--	--	--	--	--	--	350.08	521.146	167.374	164.064	157.135
neg_2162	L-3-Hydroxykynurenine	0.0915289	0.349249	0.0519651	0.314094	1.87143	2.73847	0.791096	0.0405184	1.60691	1.02296	0.13499	0.284498	0.234823	0.518244	2.35488	1.11735130677675	C10H12N2O4	507.173765496867	10.1087	C03227	Tryptophan metabolism(ko00380);;Metabolic pathways(ko01100);;Biosynthesis of cofactors(ko01240)	--	--	--	--	HMDB0011631	606-14-4	Organic compounds	Organic oxygen compounds	Organooxygen compounds	Carbonyl compounds	Microbe,Animals	0.164248	1.64133	0.812841	0.480817	1.03598
neg_2185	CDP-DG(16:0/18:1(9Z))	1653.8	1684.62	2369.42	1986.35	1508.01	1619.58	1753.81	1487.63	1482.84	1732.88	2416.85	1693.98	1655.76	1632.3	1893.38	25.1042126465936	C46H83N3O15P2	1014.52393385757	10.1157833333333	--	--	--	--	--	--	HMDB0006971	--	Organic compounds	Lipids and lipid-like molecules	Glycerophospholipids	CDP-glycerols	Animals	1902.62	1704.65	1574.76	1947.91	1727.15
neg_2195	PS(18:0/0:0)	284.566	153.82	316.277	461.862	454.828	290.741	28.0127	8.2223	11.033	1.015	186.685	51.7478	17.6178	23.4992	2.95628	0.713702649176747	C24H48NO9P	1095.61229019592	10.1229333333333	--	--	LMGP03050006	Glycerophospholipids [GP]	Glycerophosphoserines [GP03]	Monoacylglycerophosphoserines [GP0305]	HMDB0240606	119786-67-3	Organic compounds	Lipids and lipid-like molecules	Glycerophospholipids	Glycerophosphoserines	Microbe,Animals	251.554	402.477	15.756	79.8159	14.6911
neg_2199	Beta-1,4-D-Mannosylchitobiosyldiphosphodolichol	241.196	274.142	223.584	170.348	153.67	230.643	197.176	165.969	157.961	154.766	225.257	181.901	202.262	215.758	176.112	24.592351936021	C47H82N2O22P2	1133.50841676763	10.1157833333333	--	--	--	--	--	--	--	--	--	--	--	--	--	246.307	184.887	173.702	187.308	198.044
neg_2226	16-Methoxy-2,3-dihydro-3-hydroxytabersonine	17154.3	16804.2	15798.9	17306.8	17513.3	16477.4	18074.8	18603.9	17508.1	17096.4	16376	19860.5	20400	19779.3	18262.9	-23.5853	C22H28N2O4	429.194318095744	10.1157833333333	--	--	--	--	--	--	--	--	--	--	--	--	--	16585.8	17099.2	18062.3	17777.6	19480.7
neg_2229	19-Hydroxytabersonine	529.539	915.002	788.783	792.875	1483.39	890.567	413.884	487.154	545.401	552.322	450.923	465.405	504.496	462.636	493.021	-23.6446	C21H24N2O3	397.168568379534	10.1157833333333	--	--	--	--	--	--	--	--	--	--	--	--	--	744.441	1055.61	482.146	489.55	486.718
neg_2233	6-Hydroxytryprostatin B	1776.25	1867.28	1774.99	1909.27	1882.1	1848.68	1883.44	2077.9	1939.76	1864.72	1886.51	2153.89	2160.98	2151.4	2112.6	11.2263861577305	C21H25N3O3	412.191916756979	10.1157833333333	--	--	--	--	--	--	--	--	--	--	--	--	--	1806.17	1880.02	1967.03	1968.37	2141.66
neg_2238	Staphyloferrin B	284.9	400.465	337.92	363.164	476.399	390.204	302.56	288.138	292.204	301.2	311.609	301.362	300.777	303.768	326.798	4.01506785262381	C16H24N4O11	447.138680501241	10.1229333333333	--	--	--	--	--	--	--	--	--	--	--	--	--	341.095	409.922	294.301	304.724	310.448
neg_2242	Anhydrotetracycline	6.07545	5.96218	9.97522	15.6464	11.9283	4.33383	13.2627	3.54674	9.96918	4.736	12.775	9.00268	4.09831	4.83013	45.0607	-26.7161	C22H22N2O7	471.12951904258	10.1157833333333	--	--	--	--	--	--	--	--	--	--	--	--	--	7.33762	10.6362	8.92621	8.83788	17.9964
neg_2250	L-Olivosyl-oleandolide	3163.64	3102.81	3418.98	2969.82	2841.47	2886.28	2977.51	2754.06	2718.14	2655.03	2958.63	3074.97	2833.87	2869.32	2669.42	-26.0334	C26H44O10	1069.46805303879	10.1157833333333	C11991	Biosynthesis of 12-, 14- and 16-membered macrolides(ko00522);;Metabolic pathways(ko01100);;Biosynthesis of secondary metabolites(ko01110)	LMPK04000032	Polyketides [PK]	Macrolides and lactone polyketides [PK04]	-	--	--	--	--	--	--	--	3228.48	2899.19	2816.57	2896.21	2790.87
neg_2251	19-Chloroproansamitocin	1244.4	1191.9	725.295	1053.13	1089.63	944.541	1016.86	882.586	920.381	901.31	755.296	980.758	975.335	994.648	950.67	9.06651271033046	C25H32ClNO6	522.19434478406	10.1229333333333	--	--	--	--	--	--	--	--	--	--	--	--	--	1053.87	1029.1	939.943	879.121	973.551
neg_2266	Glucoselysine	835.659	768.683	911.088	793.941	937.799	907.155	680.442	909.151	881.398	773.963	836.875	947.745	1097.75	949.12	990.635	25.1241246767769	C12H24N2O7	653.301586650067	10.1229333333333	--	--	--	--	--	--	--	--	--	--	--	--	--	838.477	879.632	823.664	852.861	1012.5
neg_2268	Red chlorophyll catabolite	7993.25	7372.01	14163.7	9703.05	9163.12	10970	7362.21	10208.1	9645.25	9923.65	13261	9613.61	11098.4	9126.17	12087.6	-7.84489	C35H38N4O7	671.267339393283	10.1229333333333	--	--	--	--	--	--	--	--	--	--	--	--	--	9842.99	9945.39	9071.85	10932.8	10770.7
neg_2280	PI(10:0/16:0)	524.63	619.407	2009.68	715.638	718.518	674.933	539.601	807.587	812.887	702.384	1814.19	755.37	720.554	614.811	782.641	28.2523207254272	C35H67O13P	725.445175788809	10.1157833333333	--	--	--	--	--	--	--	--	--	--	--	--	--	1051.24	703.029	720.025	1090.65	706.002
neg_2289	Sunitinib	97.6498	107.515	167.099	130.241	82.9747	101.717	115.458	114.083	94.2424	139.507	189.148	106.421	99.0395	97.0792	91.8503	-22.8988	C22H27FN4O2	841.403574430285	10.1229333333333	--	--	--	--	--	--	HMDB0015397	557795-19-4	Organic compounds	Organoheterocyclic compounds	Indoles and derivatives	Indolines	Animals	124.088	104.977	107.928	145.025	95.9897
neg_2295	Urdamycin F	82.842	49.6313	56.6168	58.4297	44.3085	46.4448	90.3411	39.9075	26.7501	104.391	61.2895	91.9709	32.0175	72.6782	71.3244	22.4654699105996	C43H58O18	907.379891256779	10.1229333333333	--	--	--	--	--	--	--	--	--	--	--	--	--	63.03	49.7276	52.3329	85.8839	58.6734
neg_2298	Hydrogenobyrinate a,c diamide	262.214	232.837	218.197	237.106	223.563	257.275	239.966	250.209	211.445	206.629	238.742	231.45	256.379	225.556	241.961	-18.0636	C45H62N6O12	913.396104933748	10.1157833333333	--	--	--	--	--	--	--	--	--	--	--	--	--	237.749	239.315	233.873	225.607	241.298
neg_2299	Precorrin 8X	1994.65	1996.61	1629.25	1794.03	1988.65	1847.85	1967.26	2103.14	1963.46	1887.62	1806.97	2260.25	2176.28	2143.08	1827.13	8.59330847204021	C45H60N4O14	915.38756955713	10.1157833333333	--	--	--	--	--	--	--	--	--	--	--	--	--	1873.5	1876.84	2011.29	1984.95	2048.83
neg_23	Formyl phosphate	417.614	425.739	377.144	393.18	382.694	361.212	452.165	376.841	389.494	436.022	425.621	463.236	456.496	434.077	401.366	-4.87964	CH3O5P	124.963918694469	0.3758	--	--	--	--	--	--	--	--	--	--	--	--	--	406.832	379.029	406.167	441.626	430.646
neg_2326	RHODOMYRTOXIN B	1642.59	1730.46	1811.48	1788.54	1300.57	1521.63	1868.73	1269.87	1549.24	1789.06	2040.2	1581.08	1768.93	1621.52	2046.47	-1.74458	C24H28O7	427.175479804021	10.1300666666667	--	--	--	--	--	--	--	--	--	--	--	--	--	1728.18	1536.91	1562.61	1803.45	1812.31
neg_2331	(1/2,5,6)-2-(3-azibutylthio)-5,6-epoxy-3-cyclohexen-1-ol	285.491	295.342	221.465	300.107	131.34	209.689	280.39	131.3	219.923	243.833	282.617	211.251	218.17	213.683	282.378	-9.56455	C10H14N2O2S	497.149075605713	10.1300666666667	--	--	--	--	--	--	--	--	--	--	--	--	--	267.433	213.712	210.537	245.9	238.077
neg_2336	5-Oxoavermectin ''1b'' aglycone	0.391905	5.89458e-10	4.59581	5.89458e-10	0.265819	17.3293	5.89458e-10	0.0137779	0.79865	0.725182	6.5296	5.89458e-10	5.89458e-10	5.89458e-10	1.56449	6.93011835384849	C33H44O8	567.300280346896	10.1300666666667	--	--	--	--	--	--	--	--	--	--	--	--	--	1.66257	5.86503	0.270809	2.41826	0.521496
neg_2343	Neolinustatin	98.978	91.2635	140.639	47.3754	34.8621	93.2825	56.176	7.27873	76.8686	85.1252	126.989	56.3089	41.3376	43.0586	88.2186	7.98260502170173	C17H29NO11	905.368728562745	10.1300666666667	--	--	--	--	--	--	--	--	--	--	--	--	--	110.293	58.5067	46.7745	89.4744	57.5383
neg_2361	dTDP-6-deoxy-beta-L-talose	394.138	472.912	341.855	391.828	328.593	368.345	437.485	335.355	346.038	377.846	449.591	396.268	423.616	376.484	451.369	-6.92644	C16H26N2O15P2	593.075248017894	10.1372	--	--	--	--	--	--	--	--	--	--	--	--	--	402.968	362.922	372.959	407.902	417.156
neg_2380	Colchicine	147.56	221.818	3.26525	31.225	5.89458e-10	3.654	0.253568	53.0397	43.2589	449.252	30.4048	26.1464	11.9236	56.1775	8.51959	-0.814734	C22H25NO6	434.137263608001	10.1514833333333	C07592	--	--	--	--	--	HMDB0015466	64-86-8	Organic compounds	Hydrocarbon derivatives	Tropones	_	Animals	124.214	11.6263	32.1841	168.601	25.5402
neg_2388	Tacrolimus	2323.2	2126.21	2601.34	3268.1	2415.72	2387.84	2059.12	2887.33	2232.71	2834.03	2678.48	2623.01	2100.87	2370.06	2975.66	10.1283781275537	C44H69NO12	802.482838189628	10.1514833333333	--	--	--	--	--	--	HMDB0015002	104987-11-3	Organic compounds	Phenylpropanoids and polyketides	Macrolide lactams	_	Animals	2350.25	2690.55	2393.05	2711.84	2482.2
neg_2431	11(Z),14(Z),17(Z)-Eicosatrienoic Acid	5.10298	1.23887	16.5545	12.4173	7.82336	18.2995	2.3583	4.30092	3.10956	5.43836	5.04178	1.82204	1.78351	3.8697	4.31234	-4.47865	C20H34O2	305.247232284149	10.1729	--	--	--	--	--	--	--	--	--	--	--	--	--	7.63211	12.8467	3.25626	4.10072	3.32185
neg_2492	Avermectin A2a	1194.64	967.836	1493.68	1212.02	1181.77	1037.25	1307.1	1299.2	1281.89	1273.48	1758.14	1444.41	1223.71	1215.42	1080.7	29.8963964486815	C49H76O15	949.54366644205	10.1943166666667	C11976	Biosynthesis of 12-, 14- and 16-membered macrolides(ko00522)	LMPK04000023	Polyketides [PK]	Macrolides and lactone polyketides [PK04]	-	--	--	--	--	--	--	--	1218.72	1143.68	1296.07	1492.01	1173.28
neg_2593	CDP-DG(16:0/22:3(10Z,13Z,16Z))	2949.91	2887.99	5422.87	3464.99	2627.54	2911.07	2980.19	3457.62	2621.62	2643.44	4808.95	3255.84	2340.71	2690.61	2795.39	38.7320644430658	C50H87N3O15P2	1066.57059815441	10.2585666666667	--	--	--	--	--	--	HMDB0006975	--	Organic compounds	Lipids and lipid-like molecules	Glycerophospholipids	CDP-glycerols	Animals	3753.59	3001.2	3019.81	3569.41	2608.9
neg_2664	PC(20:3(8Z,11Z,14Z)/P-16:0)	248.938	240.579	139.472	194.269	192.078	191.657	202.391	190.584	190.617	187.095	361.956	267.718	232.907	259.643	185.582	1.15902916885446	C44H82NO7P	788.55844807242	10.2942666666667	--	--	--	--	--	--	HMDB0008422	--	Organic compounds	Lipids and lipid-like molecules	Glycerophospholipids	Glycerophosphocholines	Animals	209.663	192.668	194.531	272.256	226.044
neg_2698	3',5'-Cyclic diGMP	1002.85	1013.8	839.624	983.573	965.502	858.511	1300.38	1222.88	1331.81	1237.62	1258.39	1327.98	1326.79	1335.94	1182.09	-4.6809	C20H24N10O14P2	711.066306307215	10.3228166666667	--	--	--	--	--	--	--	--	--	--	--	--	--	952.092	935.862	1285.03	1274.67	1281.61
neg_2712	Ginkgetin	14.4174	7.53644	1622.43	710.903	18.3524	304.283	23.6534	214.424	145.879	273.962	490.103	30.5316	48.4923	10.5278	161.759	-1.85694	C32H22O10	565.112969213327	10.33	C10048	--	LMPK12040003	Polyketides [PK]	Flavonoids [PK12]	Biflavonoids and polyflavonoids [PK1204]	HMDB0033762	481-46-9	Organic compounds	Phenylpropanoids and polyketides	Flavonoids	Biflavonoids and polyflavonoids	Animals,Plants	548.129	344.513	127.985	264.866	73.593
neg_2713	Stearidonic acid	201.704	14.313	320.75	237.401	122.328	255.021	64.6291	183.146	169.777	404.749	451.205	189.58	86.9106	47.391	85.4068	1.25638938377553	C18H28O2	589.387954326095	10.33	C16300	alpha-Linolenic acid metabolism(ko00592);;Biosynthesis of secondary metabolites(ko01110)	LMFA01030357	Fatty Acyls [FA]	Fatty Acids and Conjugates [FA01]	Unsaturated fatty acids [FA0103]	HMDB0006547	20290-75-9	Organic compounds	Lipids and lipid-like molecules	Fatty Acyls	Lineolic acids and derivatives	Animals,Microbe	178.922	204.917	139.184	348.511	73.2361
neg_2717	Ellagic acid	578.951	649.283	488.661	518.717	583.561	564.562	778.538	811.641	827.713	829.591	719.731	856.478	815.434	886.091	801.339	-1.62076	C14H6O8	663.025406337357	10.33	--	--	--	--	--	--	--	--	--	--	--	--	--	572.298	555.614	805.964	801.933	834.288
neg_2725	Avermectin B1a	198.785	187.745	355.085	158.861	219.468	165.642	203.73	207.864	255.661	211.222	376.488	182.509	192.344	194.651	178.312	4.83641242328067	C48H72O14	917.494629585028	10.33	C11983	Biosynthesis of 12-, 14- and 16-membered macrolides(ko00522);;Metabolic pathways(ko01100);;Biosynthesis of secondary metabolites(ko01110)	LMPK04000024	Polyketides [PK]	Macrolides and lactone polyketides [PK04]	-	--	--	--	--	--	--	--	247.205	181.324	222.418	256.74	188.436
neg_2766	5-Fluorouridine monophosphate	624.506	612.713	496.197	606.207	546.927	512.015	824.542	754.673	826.95	755.736	690.303	802.478	838.578	854.455	721.435	-27.2053	C9H12FN2O9P	721.003679795653	10.3585166666667	C16634	Drug metabolism - other enzymes(ko00983)	--	--	--	--	HMDB0060397	--	Organic compounds	Nucleosides, nucleotides, and analogues	Pyrimidine nucleotides	Pyrimidine ribonucleotides	Animals	577.805	555.05	802.055	749.505	804.823
neg_2799	CDP-DG(16:0/22:6(4Z,7Z,10Z,13Z,16Z,19Z))	1298.85	1344.01	1590.76	1321.41	1192	1260.65	1335.74	1341.6	970.782	1205	1498.45	1227.18	1238.54	1317.24	1115.03	38.4811418802678	C50H81N3O15P2	1070.55195799645	10.3870666666667	--	--	--	--	--	--	HMDB0006976	--	Organic compounds	Lipids and lipid-like molecules	Glycerophospholipids	CDP-glycerols	Animals	1411.2	1258.02	1216.04	1310.21	1223.6
neg_2840	17-phenyl trinor-13,14-dihydro Prostaglandin A2	3.10123	0.723238	3.92429	4.99996	4.96341	0.856478	0.855238	4.90834	4.57995	4.13329	4.50003	6.25627	5.49526	3.64006	3.09433	0.223312280538756	C23H30O4	369.207215681764	10.4221	--	--	--	--	--	--	--	--	--	--	--	--	--	2.58292	3.60662	3.44784	4.9632	4.07655
neg_2846	ergosta-5,7,24(28)-trien-3beta-ol	2.08133	5.89458e-10	41.2754	61.5107	18.0454	53.3764	3.91176	12.3594	6.28155	19.5646	77.6057	9.45101	7.59161	5.89458e-10	9.58333	16.2033945891895	C28H44O	431.315039371349	10.4292	C16635	Steroid biosynthesis(ko00100);;Metabolic pathways(ko01100);;Biosynthesis of secondary metabolites(ko01110)	--	--	--	--	HMDB0060404	--	Organic compounds	Nucleosides, nucleotides, and analogues	5'-deoxyribonucleosides	_	Animals	14.4523	44.3108	7.51758	35.5405	5.72498
neg_2854	PS(18:1(11Z)/19:0)	4360.46	4184.28	4709.29	3975.12	4169.15	3343.28	12226.8	10017.1	6528.51	4591.53	9361.39	5896.9	5075.05	4739.88	3823.17	9.53143406143144	C43H82NO10P	824.549961432061	10.4292	--	--	--	--	--	--	--	--	--	--	--	--	--	4418.01	3829.18	9590.81	6616.61	4546.03
neg_2856	5-(N-Methyl-4,5-dihydro-1H-pyrrol-2-yl)pyridin-2-ol	50.6377	65.1756	31.0183	40.6713	36.9951	38.7878	27.3207	12.4124	3.37369	15.3258	11.3466	13.5295	17.6176	19.5174	46.5	11.1343502672851	C10H12N2O	351.186571001997	10.4363333333333	--	--	--	--	--	--	--	--	--	--	--	--	--	48.9439	38.8181	14.3689	13.4006	27.8783
neg_2876	Obtusifoliol	6399.44	3813.81	5201.99	4293.02	2678.34	12391.2	5849.93	5767.74	9513.79	3736.5	11791.2	4497.73	8767	11058.5	4962.16	10.8070210692718	C30H50O2	477.355262964281	10.4648833333333	--	--	--	--	--	--	--	--	--	--	--	--	--	5138.41	6454.18	7043.82	6675.15	8262.57
neg_2883	3,4-Dihydrospheroidene	8793.12	4408.33	3782.79	6153.68	6673.51	3239.27	10254.1	7122.86	6570.39	4663.63	8251.59	7857.71	5388.42	6667.62	5351.26	3.59594969473964	C41H62O	591.456785845521	10.4648833333333	--	--	--	--	--	--	--	--	--	--	--	--	--	5661.41	5355.48	7982.45	6924.31	5802.43
neg_2891	Dextrorphan	31.6373	25.0354	162.837	65.9775	38.3037	57.2509	39.745	71.246	36.8071	74.0127	189.365	62.9401	34.09	61.8348	56.1641	45.4961760386173	C17H23NO	551.34872995182	10.4720333333333	--	--	--	--	--	--	HMDB0060552	--	Organic compounds	Alkaloids and derivatives	Morphinans	_	Animals	73.1699	53.844	49.266	108.773	50.6963
neg_2896	Leukotriene E4	7499.84	7152.24	12591.2	8203.03	6675.3	7637.73	6721.3	7398.22	6508.53	7508.81	14179	7176.56	6706.74	6711.26	6739.84	18.6078924716248	C23H37NO5S	877.487558779634	10.4720333333333	C05952	--	LMFA03020075	Fatty Acyls [FA]	Eicosanoids [FA03]	Leukotrienes [FA0302]	HMDB02200	--	--	--	--	--	--	9081.08	7505.36	6876.02	9621.45	6719.28
neg_2897	Amphotericin B	608.353	491.88	986.212	642.686	468.781	568.311	557.389	651.649	474.767	487.054	1192.58	546.263	508.919	536.608	570.344	-1.34378	C47H73NO17	922.479332478192	10.4720333333333	C06573	Type I polyketide structures(ko01052)	LMPK06000002	Polyketides [PK]	Polyenes [PK06]	-	HMDB0014819	1397-89-3	Organic compounds	Organic oxygen compounds	Organooxygen compounds	Carbohydrates and carbohydrate conjugates	Animals	695.481	559.926	561.268	741.965	538.623
neg_2898	Zeaxanthin diglucoside	516.124	609.793	653.452	536.84	506.859	510.628	503.159	524.596	503.877	465.279	711.637	553.348	492.577	484.478	480.409	-43.7458	C52H76O12	927.464034530907	10.4720333333333	--	--	--	--	--	--	--	--	--	--	--	--	--	593.123	518.109	510.544	576.754	485.822
neg_2925	6,8a-Seco-6,8a-deoxy-5-oxoavermectin ''1a'' aglycone	5.89458e-10	7.90772	1173.6	147.105	1.12619	375.494	127.099	206.698	91.7258	283.78	1289.68	80.0716	148.114	5.19276	267.44	1.37109420870056	C34H48O7	589.315450943968	10.4863	--	--	--	--	--	--	--	--	--	--	--	--	--	393.836	174.575	141.841	551.178	140.249
neg_2953	9,10-DHOME	1847.72	3200.47	2508.73	2180.68	3510.31	2264.94	1412.52	1354.03	1539.63	1653.81	1624.09	1415.96	1579.84	1754.14	1984.41	-0.0324744	C18H34O4	313.238422931667	10.5077166666667	--	--	--	--	--	--	HMDB0004704	125356-86-7	Organic compounds	Lipids and lipid-like molecules	Fatty Acyls	Fatty acids and conjugates	Animals	2518.97	2651.98	1435.39	1564.62	1772.8
neg_2997	Aurachin D	5435.28	5533.22	4862.84	5216	5422.17	5045.89	5115.54	4880.79	4895.24	4604.84	4745.85	5556.92	5289.53	5310.57	4971.99	19.1203225604969	C25H33NO	398.232561558667	10.5434166666667	C10641	Biosynthesis of various antibiotics(ko00998);;Metabolic pathways(ko01100);;Biosynthesis of secondary metabolites(ko01110)	--	--	--	--	--	--	--	--	--	--	--	5277.11	5228.02	4963.86	4969.2	5190.69
neg_3002	Leu Gln Ile Arg	968.832	645.7	818.53	1141.64	1152.31	883.38	356.18	372.226	354.742	434.251	728.735	362.211	389.463	347.151	807.359	-14.769	C23H44N8O6	527.323301717651	10.5362833333333	--	--	--	--	--	--	--	--	--	--	--	--	--	811.021	1059.11	361.05	508.399	514.657
neg_3017	PG(17:0/14:0)	153.26	173.769	3109.27	400.68	155.552	337.916	380.248	473.054	196.433	497.23	2641.46	284.965	196.851	157.739	306.669	-11.9712	C37H73O10P	729.460321442299	10.5362833333333	--	--	LMGP04010227	Glycerophospholipids [GP]	Glycerophosphoglycerols [GP04]	Diacylglycerophosphoglycerols [GP0401]	--	--	--	--	--	--	--	1145.43	298.049	349.912	1141.22	220.42
neg_3027	Chitobiose	1012.06	1050.74	614.509	901.022	963.22	801.182	839.063	653.501	770.735	1319.63	648.409	908.597	928.575	992	808.893	20.8293419531817	C15H26N2O12	471.150474395786	10.5505	C01674	--	--	--	--	--	HMDB0003556	577-76-4	Organic compounds	Organic oxygen compounds	Organooxygen compounds	Carbohydrates and carbohydrate conjugates	Animals	892.435	888.475	754.433	958.88	909.823
neg_3035	Pyridoxine 5'-phosphate	324.018	314.514	116.977	323.152	286.81	217.518	369.944	321.271	295.628	349.181	131.971	389.072	383.447	450.744	204.895	4.48384873951461	C8H12NO6P	557.096531791387	10.5505	C00627	Vitamin B6 metabolism(ko00750);;Metabolic pathways(ko01100);;Biosynthesis of cofactors(ko01240)	--	--	--	--	HMDB0001319	447-05-2	Organic compounds	Organoheterocyclic compounds	Pyridines and derivatives	Pyridoxines	Microbe,Animals,Plants	251.836	275.827	328.948	290.075	346.362
neg_3041	15(S)-HPETE	341.288	432.204	2921.78	664.139	312.753	570.182	417.288	524.43	497.428	688.385	2800.08	436.452	307.034	343.099	582.438	10.5445476590155	C20H32O4	709.436609796734	10.5505	C05966	Arachidonic acid metabolism(ko00590);;Metabolic pathways(ko01100);;Serotonergic synapse(ko04726);;Inflammatory mediator regulation of TRP channels(ko04750);;Ovarian steroidogenesis(ko04913)	LMFA03060014	Fatty Acyls [FA]	Eicosanoids [FA03]	Hydroxy/hydroperoxyeicosatetraenoic acids [FA0306]	HMDB0004244	70981-96-3	Organic compounds	Lipids and lipid-like molecules	Fatty Acyls	Eicosanoids	Animals	1231.76	515.691	479.716	1308.3	410.857
neg_3061	2-aminogalactopyranose	1599.84	1615.86	1140.34	1481.71	1550.96	1445.82	1303.92	1191.19	1233.36	1998.86	1215.59	1379.19	1460.36	1493.2	1324.93	-33.881	C6H14NO5+	405.160394912401	10.5648333333333	--	--	--	--	--	--	--	--	--	--	--	--	--	1452.01	1492.83	1242.82	1531.21	1426.16
neg_3081	5S-HETE-d8	158.533	179.177	702.891	336.093	214.266	242.293	113.356	246.27	155.743	304.433	431.921	220.36	177.83	86.5991	127.087	33.697133417582	C20H24D8O3	327.289144694296	10.5648333333333	C04805	--	LMFA03060005	Fatty Acyls [FA]	Eicosanoids [FA03]	Hydroxy/hydroperoxyeicosatetraenoic acids [FA0306]	HMDB11134	--	--	--	--	--	--	346.867	264.217	171.79	318.905	130.505
neg_3087	dcSAM	97799	105109	85246.8	105893	96889.7	93762.4	93804.7	82941.5	90819.6	153462	94290.2	98733.5	103724	105045	97535.3	6.20314813639031	C14H24N6O3S+2	355.15799255738	10.5648333333333	--	--	--	--	--	--	--	--	--	--	--	--	--	96051.6	98848.4	89188.6	115495	102102
neg_3088	2-Methoxy-3-isobutylpyrazine	3.47153	5.65479	1.92281	4.9539	8.71259	8.00843	3.02797	1.21749	0.996604	1.15336	0.308444	2.24824	3.18673	5.98635	5.27997	39.8366409075439	C9H14N2O	369.203860733968	10.5577	--	--	--	--	--	--	HMDB0031860	24683-00-9	Organic compounds	Organoheterocyclic compounds	Diazines	Pyrazines	Microbe,Animals,Plants	3.68304	7.22497	1.74736	1.23668	4.81768
neg_3089	cyclogutamate	582.055	579.64	429.157	623.865	694.311	540.871	507.123	456.804	507.608	831.874	462.776	532.537	591.209	570.023	539.578	18.0023833081663	C8H12NO4-	371.152688949499	10.5648333333333	--	--	--	--	--	--	--	--	--	--	--	--	--	530.284	619.682	490.512	609.062	566.937
neg_3090	(3R)-3-Hydroxy-16-methoxy-1,2-didehydro-2,3-dihydrotabersonine	3259.56	3337.39	2699.39	3137.94	2906.73	2830.35	2962.43	2562.08	2801.83	4043.94	3487.8	3115.67	3106.46	3135.43	2834.91	-2.13285	C22H26N2O4	403.163109988622	10.5648333333333	--	--	--	--	--	--	--	--	--	--	--	--	--	3098.78	2958.34	2775.45	3549.14	3025.6
neg_3091	(13S,14R)-1,13-Dihydroxy-N-methylcanadine	8718.48	10200.9	8863.2	9379.49	8846.25	8758.55	8548.92	7861.28	8079.76	9948.51	8119.63	9107.57	9736.68	12298.6	10439.3	39.8165783287703	C21H24NO6+	385.168461644161	10.5648333333333	--	--	--	--	--	--	--	--	--	--	--	--	--	9260.85	8994.77	8163.32	9058.57	10824.9
neg_3094	Moxifloxacin	1963.04	2204.61	1457.15	1945.83	1759.29	1644.89	1842.11	1441.6	1746.71	2596.26	1436.41	1773.07	1828.46	1881.01	1861.22	-31.7869	C21H24FN3O4	446.160535258638	10.5648333333333	C07663	--	--	--	--	--	HMDB0014363	354812-41-2	Organic compounds	Organoheterocyclic compounds	Quinolines and derivatives	Quinoline carboxylic acids	Animals	1874.93	1783.33	1676.81	1935.24	1856.89
neg_3098	Folic acid	4421.65	4541.84	3663.06	4532.3	4433.62	4245.36	4160.84	3862.68	4154.37	6487.59	3961.3	4740.08	4852.93	4661.81	4127.54	7.72946236399513	C19H19N7O6	440.135814700854	10.5648333333333	--	--	--	--	--	--	--	--	--	--	--	--	--	4208.85	4403.76	4059.3	5062.99	4547.43
neg_3101	Flavin Mononucleotide	3524.96	3757.42	2572.72	3460.84	3599.16	3389.73	3471.56	3252.87	3547.46	5695.2	2864.79	4069.24	4009.9	4239.25	3648.76	2.68963678390854	C17H21N4O9P	501.088973712886	10.5577	C00061	Oxidative phosphorylation(ko00190);;Riboflavin metabolism(ko00740);;Biosynthesis of various antibiotics(ko00998);;Biosynthesis of type II polyketide products(ko01057);;Metabolic pathways(ko01100);;Biosynthesis of secondary metabolites(ko01110);;Biosynthesis of cofactors(ko01240);;Vitamin digestion and absorption(ko04977)	--	--	--	--	HMDB0001520	146-17-8	Organic compounds	Nucleosides, nucleotides, and analogues	Flavin nucleotides	_	Microbe,Animals	3285.03	3483.24	3423.96	4209.75	3965.97
neg_3114	GMP-lysine	176.685	223.103	141.276	175.96	162.986	168.983	188.139	154.462	152.197	243.778	129.015	163.96	175.5	186.475	199.412	2.21089116490563	C16H28N7O9P+2	514.144370299727	10.5648333333333	--	--	--	--	--	--	--	--	--	--	--	--	--	180.355	169.31	164.932	178.918	187.129
neg_3132	3-Hydroxyechinenone	420.504	398.503	1694.68	2164.34	661.205	594.399	431.632	911.924	549.437	1085.58	1856.64	600.969	418.674	490.703	633.559	29.9903086848124	C40H54O2	611.427570723048	10.5648333333333	--	--	--	--	--	--	--	--	--	--	--	--	--	837.895	1139.98	630.998	1181.06	514.312
neg_3133	Calicheamicin T0	620.074	637.137	365.709	562.898	606.654	608.449	579.649	625.747	664.035	873.091	410.531	686.696	780.229	792.956	586.981	16.6395686467597	C24H28N2O9S3	619.074813883988	10.5648333333333	--	--	--	--	--	--	--	--	--	--	--	--	--	540.973	592.667	623.144	656.773	720.055
neg_3145	Mestranol	2446.22	1826.07	17900.1	5988.16	2170.35	4687.84	2406	4719.6	2810.92	5603.79	16726.5	3182.41	2617.65	2322.17	4131.13	45.9666626004298	C21H26O2	679.428928245572	10.5648333333333	--	--	--	--	--	--	--	--	--	--	--	--	--	7390.81	4282.12	3312.17	8504.22	3023.65
neg_3149	Gibberellin A24	156.953	122.315	32.3065	80.9454	107.564	93.7918	152.131	90.5745	141.232	179.17	39.6717	107.583	133.335	133.474	105.81	-12.1993	C20H26O5	729.317001577574	10.5648333333333	--	--	--	--	--	--	HMDB0303459	--	rganic compounds	Lipids and lipid-like molecules	Prenol lipids	Diterpenoids	Animals	103.858	94.1004	127.979	108.808	124.206
neg_3153	S-Adenosylmethioninamine	673.032	767.443	567.499	632.918	616.923	548.613	607.111	523.094	589.237	1072.2	513.561	616.172	629.721	664.14	610.699	12.8029583557153	C14H23N6O3S+	747.288963325538	10.5648333333333	C01137	Cysteine and methionine metabolism(ko00270);;Arginine and proline metabolism(ko00330);;Metabolic pathways(ko01100)	--	--	--	--	HMDB0000988	22365-13-5	Organic compounds	Nucleosides, nucleotides, and analogues	5'-deoxyribonucleosides	5'-deoxy-5'-thionucleosides	Microbe,Animals	669.325	599.485	573.148	733.979	634.853
neg_3187	Dihydrofolate	119.356	121.57	82.9884	98.8163	128.878	106.189	85.7651	84.6819	100.644	171.863	94.2776	124.457	111.789	92.2971	81.3393	31.2901082208554	C19H21N7O6	464.143865622709	10.5719666666667	C00415	One carbon pool by folate(ko00670);;Folate biosynthesis(ko00790);;Biosynthesis of phenylpropanoids(ko01061);;Metabolic pathways(ko01100);;Biosynthesis of cofactors(ko01240);;Antifolate resistance(ko01523)	--	--	--	--	HMDB0001056	4033-27-6	Organic compounds	Organic acids and derivatives	Carboxylic acids and derivatives	Amino acids, peptides, and analogues	Microbe,Animals	107.971	111.295	90.3635	130.199	95.1417
neg_3196	Microcystin LR	318.147	314.856	1251.45	527.696	500.685	313.401	626.725	444.882	734.441	575.13	1423.41	427.386	307.446	293.691	351.243	25.3954819280745	C49H74N10O12	993.56674846916	10.5719666666667	--	--	--	--	--	--	--	--	--	--	--	--	--	628.152	447.261	602.016	808.643	317.46
neg_3215	Roseoflavin	183.984	218.41	255.351	198.498	91.0192	133.013	148.134	108.227	128.447	196.118	119.611	97.0721	97.4869	162.208	122.36	-2.32907	C18H23N5O6	809.320503215106	10.5791166666667	C21647	Biosynthesis of various antibiotics(ko00998);;Metabolic pathways(ko01100);;Biosynthesis of secondary metabolites(ko01110)	--	--	--	--	--	--	--	--	--	--	--	219.248	140.843	128.269	137.6	127.352
neg_3219	3,3',5,5'-Tetra-tert-butyl-4,4'-dihydroxybiphenyl	2623.53	2568.44	2632.54	2646.63	2541.2	2691.75	2376.52	2412.29	2205.44	2109.9	2479.56	2230.63	2200.81	2541.13	2006.95	-9.43543	C28H42O2	409.30733262167	10.5933833333333	--	--	--	--	--	--	--	--	--	--	--	--	--	2608.17	2626.52	2331.42	2273.36	2249.63
neg_3228	Codeine	518.89	713.357	511.512	737.396	685.364	1089.04	555.159	369.872	438.726	327.553	751.123	431.136	547.115	948.903	378.149	33.4631041145929	C18H21NO3	597.317031760551	10.5933833333333	C06174	Isoquinoline alkaloid biosynthesis(ko00950);;Drug metabolism - cytochrome P450(ko00982);;Metabolic pathways(ko01100);;Biosynthesis of secondary metabolites(ko01110)	--	--	--	--	HMDB0004995	76-57-3	Organic compounds	Alkaloids and derivatives	Morphinans	_	Animals	581.253	837.266	454.586	503.271	624.722
neg_3247	Hopane-29-acetate	418.369	422.103	2137.22	624.939	422.352	644.772	526.517	723.864	493.304	752.513	3860.29	603.599	714.258	432.906	1159.76	-7.25467	C32H54O2	505.378369583524	10.6148	C08627	Biosynthesis of various alkaloids(ko00996);;Biosynthesis of terpenoids and steroids(ko01062);;Biosynthesis of secondary metabolites(ko01110)	LMPR04000003	Prenol Lipids [PR]	Hopanoids [PR04]	-	--	--	--	--	--	--	--	992.564	564.021	581.228	1738.8	768.973
neg_3252	Avermectin A1b aglycone	5.89458e-10	5.89458e-10	12.685	5.89458e-10	5.89458e-10	5.89458e-10	5.89458e-10	5.89458e-10	5.89458e-10	3.35424	46.3315	5.89458e-10	5.89458e-10	5.89458e-10	5.89458e-10	11.7475	C34H48O8	605.316450816912	10.6148	--	--	--	--	--	--	--	--	--	--	--	--	--	4.22835	5.89458e-10	5.89458e-10	16.5619	5.89458e-10
neg_3268	6-Deoxyerythronolide B	16.0526	45.2981	56.2012	35.4843	35.568	39.3813	42.821	46.7909	71.7049	65.7139	74.8025	41.6449	42.4802	84.2997	139.358	-9.14518	C21H38O6	407.237974276276	10.622	C03240	Biosynthesis of 12-, 14- and 16-membered macrolides(ko00522);;Metabolic pathways(ko01100);;Biosynthesis of secondary metabolites(ko01110)	LMPK04000002	Polyketides [PK]	Macrolides and lactone polyketides [PK04]	-	--	--	--	--	--	--	--	39.184	36.8112	53.7723	60.7204	88.7125
neg_3287	dADP	1340.33	1384.09	1031.28	1287.69	1325.09	1260.74	1642.28	1600.51	1668.81	1696.97	1529.48	1810.38	1707.06	1727.59	1629.93	-9.34132	C10H15N5O9P2	859.030721474646	10.622	C00206	Purine metabolism(ko00230);;Metabolic pathways(ko01100);;Nucleotide metabolism(ko01232)	--	--	--	--	HMDB0001508	2793-06-08	Organic compounds	Nucleosides, nucleotides, and analogues	Purine nucleotides	Purine deoxyribonucleotides	Animals	1251.9	1291.17	1637.2	1678.94	1688.19
neg_3295	Cytochalasin B	0.373614	0.360283	8.76322	0.692431	5.89458e-10	0.526356	8.46377e-07	6.12409	0.473301	0.347822	153.016	0.10193	5.89458e-10	0.184992	13.0935	11.5756172301733	C29H37NO5	500.247388922539	10.6290833333333	--	--	--	--	--	--	HMDB0250718	--	Organic compounds	Alkaloids and derivatives	Cytochalasans	Cytochalasins	Animals	3.16571	0.406262	2.19913	51.1551	4.42618
neg_3321	Sphinganine 1-phosphate	111.717	73.6029	709.4	158.168	37.5973	75.5268	79.4825	59.883	63.5246	77.0714	743.865	118.771	133.091	62.5365	89.6024	-9.84822	C18H40NO5P	807.519513349351	10.6362166666667	--	--	--	--	--	--	HMDB0242462	--	Organic compounds	Lipids and lipid-like molecules	Sphingolipids	Phosphosphingolipids	Animals	298.24	90.4308	67.63	313.236	95.0767
neg_3352	Dihydrozeatin	0.73029	25.8631	33.1878	28.8072	20.0249	17.68	38.1565	31.6732	35.077	44.7412	15.9974	50.9923	19.3911	9.0127	59.6925	-39.2182	C10H15N5O	501.251826803044	10.6719166666667	--	--	--	--	--	--	--	--	--	--	--	--	--	19.9271	22.1707	34.9689	37.2437	29.3654
neg_3364	Decarboxy-Norlobaric Acid	61.4951	199.398	206.964	245.252	10.6034	42.0651	247.388	49.4868	47.017	244.04	262.493	81.5888	122.391	105.261	312.37	12.4803206954345	C23H26O6	833.342061465159	10.6791	--	--	--	--	--	--	--	--	--	--	--	--	--	155.952	99.3068	114.631	196.041	180.007
neg_3380	Echitovenine	767.04	788.732	743.386	766.963	560.245	576.496	783.014	544.933	559.619	791.828	772.872	625.671	704.728	691.885	809.498	27.3632910755127	C23H28N2O4	431.185150156006	10.6862	--	--	--	--	--	--	--	--	--	--	--	--	--	766.386	634.568	629.189	730.124	735.37
neg_3381	Psilocin	7.52139	5.05615	3.85683	3.17827	3.46536	27.1126	6.03568	5.89458e-10	1.7764	9.18726	5.48789	3.54109	4.31323	4.40162	9.6984	0.714254026704888	C12H16N2O	445.222217880571	10.6933333333333	C08312	Indole alkaloid biosynthesis(ko00901);;Biosynthesis of alkaloids derived from shikimate pathway(ko01063);;Biosynthesis of secondary metabolites(ko01110)	--	--	--	--	HMDB0042000	520-53-6	Organic compounds	Organoheterocyclic compounds	Indoles and derivatives	Tryptamines and derivatives	Microbe,Animals	5.47813	11.2521	2.60402	6.07208	6.13775
neg_3383	Tetrahydrofolic acid	917.183	1415.06	1374.09	1472.47	715.327	918.937	1470.97	772.38	917.672	1410.67	1817.69	918.141	1227.66	1190.22	1803.97	13.0142231692477	C19H23N7O6	466.151442863072	10.6862	C00101	--	--	--	--	--	HMDB0001846	135-16-0	Organic compounds	Organoheterocyclic compounds	Imidazopyrimidines	Purines and purine derivatives	Animals	1235.45	1035.58	1053.67	1382.17	1407.28
neg_3387	O-Succinyl-L-homoserine	230.526	350.452	245.632	304.923	62.2973	169.123	320.857	111.242	160.001	356.322	345.701	129.743	265.051	249.457	441.354	-2.91043	C8H13NO6	497.161150076721	10.6862	--	--	--	--	--	--	--	--	--	--	--	--	--	275.537	178.781	197.367	277.255	318.621
neg_3407	2(R)-HPOT	177.395	334.972	1161.84	517.124	111.371	370.717	320.321	288.795	205.312	557.884	1442.85	384.853	270.196	247.555	561.816	2.88153383117287	C18H30O4	665.428809537312	10.6862	--	--	--	--	--	--	--	--	--	--	--	--	--	558.07	333.07	271.476	795.196	359.856
neg_3409	2,3-Dinor-8-iso prostaglandin F1alpha	5.89458e-10	5.89458e-10	982.562	67.1485	2.90388	68.7742	8.88593	92.8127	14.5925	225.294	693.509	10.0664	50.9707	7.37045	35.4269	8.08145472586751	C18H32O5	715.469104318617	10.6862	--	--	--	--	--	--	--	--	--	--	--	--	--	327.521	46.2755	38.7637	309.623	31.256
neg_3454	cis-2-Dodecenoic acid	122.949	121.991	262.45	122.642	126.945	193.405	139.034	126.07	129.949	144.888	339.778	88.0396	101.976	105.883	138.906	10.3935749519885	C12H22O2	455.341930112102	10.7218833333333	--	--	LMFA01030788	Fatty Acyls [FA]	Fatty Acids and Conjugates [FA01]	Unsaturated fatty acids [FA0103]	HMDB0010729	--	Organic compounds	Lipids and lipid-like molecules	Fatty Acyls	Fatty acids and conjugates	Animals	169.13	147.664	131.684	190.902	115.588
neg_3461	Ethyl 4-hydroxybutanoate	33.0518	32.6227	27.3282	31.6293	34.119	28.7714	27.5623	32.2048	30.9551	21.0532	31.8203	35.5847	27.9998	21.2704	20.1669	-0.584718	C6H12O3	131.071290582825	10.7290333333333	--	--	--	--	--	--	HMDB0303848	--	Organic compounds	Lipids and lipid-like molecules	Fatty Acyls	Fatty acid esters	Microbe,Animals	31.0009	31.5066	30.2407	29.4861	23.1457
neg_3471	5-Aminoimidazole ribonucleotide	850.835	887.47	642.405	853.429	683.811	702.957	966.821	891.202	943.807	1069.45	929.637	1020.47	1016	999.844	920.827	18.852964429086	C8H14N3O7P	635.123201126454	10.7290333333333	--	--	--	--	--	--	--	--	--	--	--	--	--	793.57	746.733	933.943	1006.52	978.89
neg_3489	beta-D-Gentiobiosyl crocetin	307.773	309.076	242.041	324.974	392.384	283.965	205.843	577.109	325.937	373.863	357.029	422.301	445.892	319.5	1348.69	2.81964890862058	C32H44O14	697.273325835675	10.7426	--	--	--	--	--	--	--	--	--	--	--	--	--	286.297	333.774	369.63	384.398	704.694
neg_3501	Phytosphingosine 1-phosphate	5.89458e-10	5.89458e-10	54.5977	7.64517	2.87367	20.3156	5.89458e-10	19.825	5.89458e-10	16.5545	85.2622	5.89458e-10	3.01859	5.89458e-10	12.4693	11.7813282979988	C18H40NO6P	418.238672697483	10.7568833333333	--	--	LMSP01050003	Sphingolipids [SP]	Sphingoid bases [SP01]	Sphingoid base 1-phosphates [SP0105]	--	--	--	--	--	--	--	18.1992	10.2781	6.60835	33.9389	5.16265
neg_3503	LPA(16:0/0:0)	105.811	96.0227	153.18	116.856	112.125	91.5323	142.804	99.0481	98.6468	115.73	66.7488	115.569	173.499	165.185	152.231	-17.0466	C19H39O7P	455.234549848715	10.7640166666667	C04036	--	LMGP10050041	Glycerophospholipids [GP]	Glycerophosphates [GP10]	Monoacylglycerophosphates [GP1005]	HMDB0007853	--	Organic compounds	Lipids and lipid-like molecules	Glycerophospholipids	Glycerophosphates	Animals	118.338	106.838	113.5	99.3494	163.638
neg_3504	Lovastatin acid	2013.06	1935.52	2236.9	2148.01	1832.73	1997.12	1954.17	1860.66	1839.54	2404.02	2047.26	2262.02	2843.75	2722.96	2388.31	-23.3852	C24H38O6	457.226365428106	10.7640166666667	--	--	--	--	--	--	HMDB0254177	--	Organic compounds	Organic acids and derivatives	Hydroxy acids and derivatives	Medium-chain hydroxy acids and derivatives	Animals	2061.83	1992.62	1884.79	2237.77	2651.67
neg_3518	dTDP	5218.68	5235.57	4078.33	4965.51	5032.31	4624.72	6162.89	6234.58	6558.28	6420.03	6082.59	6831.64	6732.04	6813.59	6043.64	-42.7847	C10H16N2O11P2	840.980864341654	10.7568833333333	C00363	Pyrimidine metabolism(ko00240);;Metabolic pathways(ko01100);;Nucleotide metabolism(ko01232)	--	--	--	--	HMDB0001274	491-97-4	Organic compounds	Nucleosides, nucleotides, and analogues	Pyrimidine nucleotides	Pyrimidine deoxyribonucleotides	Microbe,Animals	4844.2	4874.18	6318.58	6444.75	6529.76
neg_3539	Emetine	208.25	189.883	404.533	235.209	241.088	164.656	231.388	270.777	231.373	191.038	415.62	250.339	159.988	198.348	210.231	-7.36971	C29H40N2O4	1005.5887390826	10.7854333333333	--	--	--	--	--	--	--	--	--	--	--	--	--	267.556	213.651	244.513	285.666	189.522
neg_3544	Candicidin D	2354.99	2387.06	2329.88	2204.76	2126.74	2080.19	2095.88	2114.31	2066.43	2040.49	2191	2236.76	2293.61	2230.82	2039.2	-45.7239	C59H84N2O18	1107.51	10.7925666666667	--	--	--	--	--	--	--	--	--	--	--	--	--	2357.31	2137.23	2092.21	2156.08	2187.88
neg_3559	D-Fructose 2,6-bisphosphate	917.278	982.447	744.167	834.666	874.192	834.696	968.13	1028.06	1080.19	1088	937.481	1079.4	1161.72	1111.26	951.098	-4.80548	C6H14O12P2	739.002681600469	10.7925666666667	C00665	Fructose and mannose metabolism(ko00051);;Metabolic pathways(ko01100);;AMPK signaling pathway(ko04152);;Glucagon signaling pathway(ko04922);;Central carbon metabolism in cancer(ko05230)	--	--	--	--	HMDB0001047	79082-92-1	Organic compounds	Organic oxygen compounds	Organooxygen compounds	Carbohydrates and carbohydrate conjugates	Microbe,Animals	881.297	847.851	1025.46	1034.96	1074.69
neg_3628	Myxalamid S	148.372	129.843	298.114	176.158	116.946	153.438	105.971	126.578	137.005	106.426	401.971	166.871	113.077	95.4966	180.534	4.0400810844285	C25H41NO4	875.579905636573	10.8354	--	--	--	--	--	--	--	--	--	--	--	--	--	192.11	148.847	123.185	225.089	129.703
neg_3642	Myristoleic acid	21.3402	5.10836	143.109	43.4755	43.394	44.8891	35.4889	73.6157	48.8946	85.9548	261.967	44.2054	59.4619	59.2127	146.82	-1.48961	C14H26O2	511.399737268593	10.8639666666667	--	--	LMFA01030250	Fatty Acyls [FA]	Fatty Acids and Conjugates [FA01]	Unsaturated fatty acids [FA0103]	HMDB0062248	--	Organic compounds	Lipids and lipid-like molecules	Fatty Acyls	Fatty acids and conjugates	Animals,Plants	56.5192	43.9195	52.6664	130.709	88.4982
neg_3667	episterol	576.034	574.19	1291.78	860.971	563.036	554.188	692.112	670.172	612.522	834.173	2291.36	652.053	658.376	716.011	1023.43	-32.1912	C28H46O	397.334766135743	10.8783666666667	--	--	--	--	--	--	--	--	--	--	--	--	--	814.001	659.398	658.269	1259.2	799.271
neg_3711	Adenosyl cobyrinate hexaamide	618.787	692.875	578.222	530.725	546.865	477.872	463.143	383.321	479.035	346.958	349.369	530.248	419.267	471.614	445.258	-1.73985	C55H77CoN15O11+	1181.51655950361	10.8998	--	--	--	--	--	--	--	--	--	--	--	--	--	629.961	518.487	441.833	408.858	445.38
neg_3730	Megalomicin C1	471.602	398.911	809.186	586.808	470.834	445.766	417.117	515.721	403.23	457.72	733.1	546.115	539.171	445.088	484.754	6.53301285038738	C48H84N2O17	1005.58147756788	10.9069333333333	C11987	Biosynthesis of 12-, 14- and 16-membered macrolides(ko00522);;Biosynthesis of secondary metabolites(ko01110)	LMPK04000028	Polyketides [PK]	Macrolides and lactone polyketides [PK04]	-	--	--	--	--	--	--	--	559.9	501.136	445.356	578.978	489.671
neg_3735	CDP-DG(18:0/22:6(4Z,7Z,10Z,13Z,16Z,19Z))	5317.38	5235.1	6381.58	5582.37	5015.15	5135.05	5049.34	4825.65	4845.8	4696.55	5768.29	5205.05	4995.18	5048.45	4828.19	34.8482091934675	C52H85N3O15P2	1098.58050934095	10.9069333333333	--	--	--	--	--	--	HMDB0006985	--	Organic compounds	Lipids and lipid-like molecules	Glycerophospholipids	CDP-glycerols	Animals	5644.69	5244.19	4906.93	5223.3	4957.27
neg_3751	L-Ascorbate 6-phosphate	90.9569	77.2166	59.1818	56.3381	66.0793	66.5303	62.7624	83.5696	65.5531	68.1851	55.9606	91.1195	85.4318	70.2022	104.951	-22.3222	C6H9O9P	276.967371876827	10.9069333333333	--	--	--	--	--	--	--	--	--	--	--	--	--	75.7851	62.9826	70.6284	71.7551	86.8617
neg_3757	Hycanthone	70550.3	65645.9	64504.2	70778.7	69099.1	68339.1	68704.4	64654.9	68912.5	71604.2	64075.2	79315.7	77595.4	78695.9	69401.2	26.3782286155042	C20H24N2O2S	355.157967346808	10.9140666666667	--	--	--	--	--	--	--	--	--	--	--	--	--	66900.1	69405.6	67423.9	71665	75230.8
neg_3760	(1'S)-Averantin	3289.51	3269.35	4285.48	3987.71	2912.87	3060.63	3501.42	3326.98	3306.74	3817.98	4516.15	3825.56	3722.88	3617.16	3920.76	14.283267176686	C20H20O7	393.100885900599	10.9140666666667	--	--	--	--	--	--	--	--	--	--	--	--	--	3614.78	3320.4	3378.38	4053.23	3753.6
neg_3764	Oleandolide	13973.4	15413	11885	13996.2	21632.1	17077.1	11518.3	10357.6	10565.9	10508	10097.9	11278.8	11514.7	11345	10935.2	-46.454	C20H34O7	407.187179281944	10.9069333333333	C11990	Biosynthesis of 12-, 14- and 16-membered macrolides(ko00522);;Metabolic pathways(ko01100);;Biosynthesis of secondary metabolites(ko01110)	LMPK04000031	Polyketides [PK]	Macrolides and lactone polyketides [PK04]	-	--	--	--	--	--	--	--	13757.1	17568.5	10813.9	10628.2	11265
neg_3765	N-Desalkylbuprenorphine	930.059	935.276	964.943	952.557	992.275	935.425	968.618	915.689	945.974	868.625	916.622	1049.35	1053.53	1087.56	930.028	-7.30456	C25H35NO4	412.246313513936	10.9140666666667	--	--	--	--	--	--	HMDB0060546	--	Organic compounds	Benzenoids	Phenanthrenes and derivatives	_	Animals	943.426	960.086	943.427	944.866	1023.71
neg_3767	N8,N'8-Citryl-bis(spermidine)	16.5861	5.89458e-10	115.595	58.1088	9.09365	46.3298	53.294	32.6948	28.0851	51.5341	183.833	5.84577	13.7962	13.055	32.1343	36.3347270940167	C20H42N6O5	445.33060901756	10.9140666666667	--	--	--	--	--	--	--	--	--	--	--	--	--	44.0604	37.8441	38.0246	80.4042	19.6618
neg_3768	Fumiquinazoline A	236.964	231.278	199.85	241.588	190.934	206.598	224.996	150.878	166.332	200.278	189.77	188.649	226.252	235.745	205.454	4.91975026668511	C24H23N5O4	466.151862209696	10.9140666666667	--	--	--	--	--	--	--	--	--	--	--	--	--	222.698	213.04	180.735	192.899	222.484
neg_3769	Tobramycin	1966.04	1944.93	1986.03	2198.68	2093.7	2045.47	2190.37	2226.01	2237.4	2256.74	2066.46	2542.05	2530.85	2536.7	2508.69	-11.5296	C18H37N5O9	512.244492023109	10.9140666666667	--	--	--	--	--	--	--	--	--	--	--	--	--	1965.67	2112.62	2217.93	2288.42	2525.41
neg_3771	5,10-Methenyltetrahydrofolate	161.68	106.104	91.0467	91.1771	114.01	144.528	148.453	129.085	100.752	101.29	90.0095	157.158	154.588	84.4797	77.2519	-7.06331	C20H22N7O6+	491.129335735271	10.9069333333333	--	--	--	--	--	--	--	--	--	--	--	--	--	119.61	116.572	126.097	116.152	105.44
neg_3775	Abscisic aldehyde	168.287	121.651	262.098	179.076	140.598	157.395	149.924	153.478	147.574	116.929	245.709	143.753	174.285	165.712	235.208	17.8465801982937	C15H20O3	533.260745945401	10.9140666666667	C13455	Carotenoid biosynthesis(ko00906);;Metabolic pathways(ko01100);;Biosynthesis of secondary metabolites(ko01110)	LMPR0103050004	Prenol Lipids [PR]	Isoprenoids [PR01]	C15 isoprenoids (sesquiterpenes) [PR0103]	HMDB0303940	--	Organic compounds	Lipids and lipid-like molecules	Prenol lipids	Sesquiterpenoids	Animals	184.012	159.023	150.325	168.797	191.735
neg_3776	6,8a-Seco-6,8a-deoxy-5-oxoavermectin ''1b'' aglycone	160.578	156.297	502.924	227.636	221.885	277.836	184.99	198.085	130.227	214.585	675.632	187.121	190.623	161.339	208.994	14.3519292469742	C33H46O7	553.325033004046	10.9140666666667	--	--	--	--	--	--	--	--	--	--	--	--	--	273.266	242.452	171.1	359.113	186.985
neg_3794	PE(16:0/16:0)	415.971	173.802	2812.13	488.969	198.705	402.075	119.625	626.818	221.705	528.884	2452.21	292.856	447.03	117.775	279.318	-0.272059	C37H74NO8P	726.48441813151	10.9069333333333	--	--	LMGP02010037	Glycerophospholipids [GP]	Glycerophosphoethanolamines [GP02]	Diacylglycerophosphoethanolamines [GP0201]	HMDB0008923	923-61-5	Organic compounds	Lipids and lipid-like molecules	Glycerophospholipids	Glycerophosphoethanolamines	Microbe,Animals	1133.97	363.25	322.716	1091.32	281.374
neg_3823	2-deoxy-D-ribose 5-phosphate	324.28	271.266	239.018	284.291	278.257	289.363	283.173	260.041	289.443	252.145	261.436	285.211	318.982	340.845	247.69	-9.52192	C5H11O7P	259.019474901956	10.9212	C00673	--	--	--	--	--	HMDB0001031	102916-66-5	Organic compounds	Organic oxygen compounds	Organooxygen compounds	Carbohydrates and carbohydrate conjugates	Microbe,Animals	278.188	283.97	277.552	266.264	302.506
neg_3826	6-Phosphonoglucono-D-lactone	257.303	232.39	230.258	225.609	266.22	265.208	259.665	223.822	249.889	265.803	226.658	265.692	271.767	281.208	228.812	8.6886019806947	C6H11O9P	257.009033908357	10.9212	C01236	Pentose phosphate pathway(ko00030);;Metabolic pathways(ko01100);;Biosynthesis of secondary metabolites(ko01110);;Microbial metabolism in diverse environments(ko01120);;Carbon metabolism(ko01200)	--	--	--	--	HMDB0001127	2641-81-8	Organic compounds	Organic oxygen compounds	Organooxygen compounds	Carbohydrates and carbohydrate conjugates	Microbe,Animals	239.984	252.345	244.459	252.718	260.596
neg_3838	2-Aminomuconate	4157.25	4164.59	3911.36	4152.93	3892.32	3853.43	4716.82	4627.05	4690.75	4781.79	4950.86	5097.76	5003.68	4973.18	4607.17	-1.96063	C6H7NO4	351.043799629924	10.9212	C02220	Tryptophan metabolism(ko00380);;Metabolic pathways(ko01100)	LMFA01170082	Fatty Acyls [FA]	Fatty Acids and Conjugates [FA01]	Dicarboxylic acids [FA0117]	HMDB0001241	4548-99-6	Organic compounds	Organic acids and derivatives	Carboxylic acids and derivatives	Amino acids, peptides, and analogues	Animals,Microbe	4077.73	3966.22	4678.21	4943.47	4861.35
neg_3839	(3R)-3-Hydroxy-1,2-didehydro-2,3-dihydrotabersonine	2427.33	2323.23	3380.64	2526.14	2272.68	2249.6	2442.36	2163.05	2143	2518.36	2668.41	2445.24	2461.36	2588.04	2365.52	18.9503916621861	C21H24N2O3	397.169897974908	10.9212	--	--	--	--	--	--	--	--	--	--	--	--	--	2710.4	2349.47	2249.47	2544	2471.64
neg_3841	Tetrahydrodipicolinate	17450.9	17086.3	16243.5	17132.1	16653.5	16345	21438.3	21911.1	21549.8	21963	22554.9	22919.7	22127.8	22056.7	20159.5	0.898589573325357	C7H9NO4	379.076022956508	10.9212	C03972	Monobactam biosynthesis(ko00261);;Lysine biosynthesis(ko00300);;Metabolic pathways(ko01100);;Biosynthesis of secondary metabolites(ko01110);;Microbial metabolism in diverse environments(ko01120);;Biosynthesis of amino acids(ko01230)	--	--	--	--	HMDB0012289	4226-22-6	Organic compounds	Organic acids and derivatives	Carboxylic acids and derivatives	Amino acids, peptides, and analogues	Animals	16926.9	16710.2	21633.1	22479.2	21448
neg_3844	Colforsin	3688.42	3263.19	3527.45	3857.57	3697.84	3614.4	3721.37	3589.06	3834.75	3969.5	3547.87	4443.17	4385.31	4538.66	4244.48	-32.1997	C22H34O7	455.23081018101	10.9212	--	--	--	--	--	--	--	--	--	--	--	--	--	3493.02	3723.27	3715.06	3986.85	4389.48
neg_3847	12-Demethyl-11,12-dehydropaspaline	910.48	831.001	951.615	973.854	973.169	919.548	1050.81	1043.05	1047.49	1054.45	1037.11	1282.22	1232.72	1259.31	1128.19	-32.2694	C27H35NO2	440.223102932938	10.9212	--	--	--	--	--	--	--	--	--	--	--	--	--	897.699	955.524	1047.12	1124.59	1206.74
neg_3848	Glutathionylaminopropylcadaverine	389.246	398.61	342.616	435.128	334.281	408.069	389.872	347.464	402.638	402.307	282.47	362.112	407.569	462.906	389.194	13.6400865463028	C18H36N6O5S	469.22757122612	10.9212	--	--	--	--	--	--	--	--	--	--	--	--	--	376.824	392.493	379.991	348.963	419.89
neg_3852	1-Oleoyl-lysophosphatidic acid	60043.4	51373.5	56007.4	62380	60308.1	59595.7	61965.2	60236.7	66241.6	66884.4	57160.9	77851.1	75661.1	77546.2	72032	-17.2022	C21H41O7P	457.226153501761	10.9212	--	--	LMGP10050045	Glycerophospholipids [GP]	Glycerophosphates [GP10]	Monoacylglycerophosphates [GP1005]	HMDB0242470	--	Organic compounds	Lipids and lipid-like molecules	Glycerophospholipids	Glycerophosphates	Animals	55808.1	60761.3	62814.5	67298.8	75079.8
neg_3899	Strictosidine aglycone	1352.58	1202.06	1250.34	1401.15	1210.5	1135.15	1309.88	1104	1179.69	1392.65	1166.18	1334.82	1410.3	1475.14	1358.86	18.610578980516	C21H24N2O4	367.173182749516	10.9284	--	--	--	--	--	--	--	--	--	--	--	--	--	1268.33	1248.93	1197.86	1297.88	1414.77
neg_3900	Androsterone sulfate	19899.3	18964.1	19168.8	21840.5	17383.3	15766	20573.6	15336.8	16734.6	22361.5	17883.7	18934.8	21696.9	23035.6	21136.5	-1.80382	C19H30O5S	369.173450887272	10.9284	C04555	--	LMST05020001	Sterol Lipids [ST]	Steroid conjugates [ST05]	Sulfates [ST0502]	HMDB0002759	2479-86-9	Organic compounds	Lipids and lipid-like molecules	Steroids and steroid derivatives	Sulfated steroids	Animals	19344.1	18329.9	17548.3	19726.7	21956.3
neg_3905	Simvastatin	259.983	224.078	511.8	391.921	249.409	259.961	267.321	314.798	215.5	293.032	640.054	265.915	326.243	281.712	334.181	-19.8907	C25H38O5	453.233005877959	10.9284	--	--	--	--	--	--	HMDB0005007	79902-63-9	Organic compounds	Organoheterocyclic compounds	Lactones	Delta valerolactones	Animals	331.954	300.431	265.873	399.667	314.045
neg_3906	Meleagrin	324.175	300.649	268.638	313.949	292.456	230.685	327.564	242.266	247.572	348.928	270.59	283.679	319.699	330.89	300.869	5.41347531883369	C23H23N5O4	454.152017042044	10.9284	--	--	--	--	--	--	--	--	--	--	--	--	--	297.821	279.03	272.467	301.066	317.153
neg_3913	Vomilenine	81.7791	89.7101	120.121	91.0944	77.2837	25.1783	74.9501	71.5042	58.9424	114.838	100.017	74.8763	78.9733	72.2852	70.1423	-2.89351	C21H22N2O3	745.322261616392	10.9284	--	--	--	--	--	--	--	--	--	--	--	--	--	97.2033	64.5188	68.4656	96.5773	73.8003
neg_3917	Deacetylcolchicine	211.986	241.267	367.362	209.525	126.127	133.339	209.289	143.865	145.463	212.958	199.16	136.296	181.777	206.974	202.609	13.0248572984302	C20H23NO5	773.338400534561	10.9284	--	--	--	--	--	--	--	--	--	--	--	--	--	273.538	156.33	166.206	182.805	197.12
neg_3963	TDP-rhamnose	64.6874	96.6036	33.83	37.5938	55.1052	43.7507	68.5953	43.2177	48.0017	36.4439	23.8003	72.8748	55.862	41.0383	34.3512	-3.82422	C17H28N2O14P2	567.074156249876	10.9640333333333	--	--	--	--	--	--	--	--	--	--	--	--	--	65.0404	45.4832	53.2716	44.373	43.7505
neg_3974	5-Fluorodeoxyuridine diphosphate	4967.36	5103.68	3872.37	4742.54	4697.35	4306.34	6037.41	6058.6	6497.11	6222.56	5699.51	6602.73	6499.98	6573.82	5996.02	-4.78526	C9H13FN2O11P2	871.005686829508	10.9640333333333	--	--	--	--	--	--	--	--	--	--	--	--	--	4647.8	4582.08	6197.71	6174.94	6356.61
neg_3984	2-Ketospirilloxanthin	1677.18	1310.4	4389.67	2206.39	1424.84	1973.01	1815.2	1896.39	1562.78	2208.22	3663.61	1568.81	1766.13	1310.23	1721.69	0.416282436256939	C42H58O3	655.437052703606	10.9711833333333	--	--	--	--	--	--	--	--	--	--	--	--	--	2459.08	1868.08	1758.13	2480.21	1599.35
neg_3985	(15S)-15-Hydroxy-5,8,11-cis-13-trans-eicosatetraenoate	237.854	236.856	1051.95	516.06	280.881	444.282	352.641	421.653	261.342	450.006	954.646	369.857	318.435	241.447	275.852	-18.248	C20H32O3	677.428002473433	10.9711833333333	C04742	Arachidonic acid metabolism(ko00590);;Inflammatory mediator regulation of TRP channels(ko04750)	LMFA03060001	Fatty Acyls [FA]	Eicosanoids [FA03]	Hydroxy/hydroperoxyeicosatetraenoic acids [FA0306]	HMDB0003876	54845-95-3	Organic compounds	Lipids and lipid-like molecules	Fatty Acyls	Eicosanoids	Animals	508.888	413.741	345.212	591.503	278.578
neg_4003	P1,P4-Bis(5'-guanosyl) tetraphosphate	6777.13	6816.67	5399.18	6308.15	6526.91	6167.87	8610.12	8698.37	9080.08	8601.67	8090.41	9395.92	9068.94	9124.47	8002.37	-25.4083	C20H28N10O21P4	903.026746011444	10.9783166666667	C01261	Purine metabolism(ko00230);;Metabolic pathways(ko01100)	--	--	--	--	HMDB0001340	4130-19-2	Organic compounds	Nucleosides, nucleotides, and analogues	(5'-5')-dinucleotides	_	Microbe,Animals	6330.99	6334.31	8796.19	8696	8731.93
neg_4018	Glucotropaeolin	1544.89	1574.85	1271	1409.16	1465.23	1438.93	2032.89	2017.22	2125.05	2003.4	1938.92	2167.17	2077.04	2006.07	1899.39	-0.458087	C14H19NO9S2	855.06927161928	10.9854666666667	C02153	--	--	--	--	--	HMDB0038419	499-26-3	Organic compounds	Organic oxygen compounds	Organooxygen compounds	Carbohydrates and carbohydrate conjugates	Animals	1463.58	1437.77	2058.39	2036.5	1994.17
neg_4027	(2'S)-Deoxymyxol 2'-(2,4-di-O-methyl-alpha-L-fucoside)	567.365	329.368	3566.23	1448.23	841.172	740.504	939.059	1092.83	831.319	973.236	3974.07	996.057	656.329	466.751	703.932	1.4246928409975	C48H70O6	763.492965641256	10.9997333333333	C15935	Carotenoid biosynthesis(ko00906)	LMPR01070543	Prenol Lipids [PR]	Isoprenoids [PR01]	C40 isoprenoids (tetraterpenes) [PR0107]	--	--	--	--	--	--	--	1487.65	1009.97	954.404	1981.12	609.004
neg_403	L-Histidine	9.09958	5.89458e-10	20.0647	16.7363	5.89458e-10	0.367548	60.7098	5.89458e-10	1.07603	5.89458e-10	1.72879	28.7598	5.89458e-10	12.7899	49.1501	-5.67335	C6H9N3O2	154.061320346074	0.55425	C00135	Histidine metabolism(ko00340);;Staurosporine biosynthesis(ko00404);;beta-Alanine metabolism(ko00410);;D-Amino acid metabolism(ko00470);;Aminoacyl-tRNA biosynthesis(ko00970);;Biosynthesis of plant secondary metabolites(ko01060);;Biosynthesis of alkaloids derived from histidine and purine(ko01065);;Metabolic pathways(ko01100);;Biosynthesis of secondary metabolites(ko01110);;Biosynthesis of amino ac…	--	--	--	--	HMDB0000177	71-00-1	Organic compounds	Organic acids and derivatives	Carboxylic acids and derivatives	Amino acids, peptides, and analogues	Microbe,Animals	9.72142	5.7013	20.5953	10.1629	20.6467
neg_4038	dUDP	1549.39	1503.54	1334.88	1498.39	1472.17	1405.67	1909.62	1916.5	1987.32	1912.87	1905.55	2109.26	2009.15	2035.41	1835.87	-8.21843	C9H14N2O11P2	775.000911011284	11.0140166666667	C01346	Pyrimidine metabolism(ko00240);;Metabolic pathways(ko01100);;Nucleotide metabolism(ko01232)	--	--	--	--	HMDB0001000	4208-67-7	Organic compounds	Nucleosides, nucleotides, and analogues	Pyrimidine nucleotides	Pyrimidine deoxyribonucleotides	Microbe,Animals	1462.6	1458.74	1937.81	1975.89	1960.14
neg_4044	11a-Hydroxytetracycline	0.174715	0.0160841	0.26962	0.0556725	4.05111	0.367959	0.00011061	5.89458e-10	0.2146	9.70749e-06	1044.12	0.049448	1.51941	0.00308811	0.222988	-8.93443	C22H24N2O9	481.118737015016	11.0212	--	--	--	--	--	--	--	--	--	--	--	--	--	0.153473	1.49158	0.0715703	348.058	0.58183
neg_406	3-{[(2E)-4-Amino-4-oxobut-2-enoyl]amino}-L-alanine	2.66099	5.89458e-10	14.1577	10.0139	5.89458e-10	5.89458e-10	39.0205	5.89458e-10	5.89458e-10	5.89458e-10	5.89458e-10	20.0031	5.89458e-10	10.1193	28.4204	-3.23212	C7H11N3O4	222.04897376789	0.55425	--	--	--	--	--	--	--	--	--	--	--	--	--	5.60622	3.33798	13.0068	6.6677	12.8466
neg_4061	4-Coumaroylshikimate	2.0099	4.5695	4.8714	2.40544	3.77106	8.22904	11.791	11.1629	9.12451	5.42111	7.66729	12.4588	7.04092	11.4162	9.89673	-26.5227	C16H16O7	355.050514514003	11.0283	--	--	--	--	--	--	--	--	--	--	--	--	--	3.81693	4.80185	10.6928	8.51574	9.45128
neg_4069	1-Phosphatidyl-D-myo-inositol	5.89458e-10	5.89458e-10	5.89458e-10	5.89458e-10	5.89458e-10	0.579989	5.89458e-10	6.63279	0.867038	8.79521	5.89458e-10	1.14787	0.58773	21.5718	5.91698	16.365420687505	C11H19O13P	425.032112029498	11.0283	--	--	--	--	--	--	--	--	--	--	--	--	--	5.89458e-10	0.19333	2.49994	3.31436	9.35883
neg_4073	Cyclic GMP	50.7768	49.1985	34.7205	57.7917	106.369	39.5679	105.213	135.725	122.123	124.669	93.7352	130.091	160.876	73.4821	51.5641	-5.85385	C10H12N5O7P	735.089	11.0283	C00942	Purine metabolism(ko00230);;Metabolic pathways(ko01100);;cGMP-PKG signaling pathway(ko04022);;Vascular smooth muscle contraction(ko04270);;Gap junction(ko04540);;Platelet activation(ko04611);;Circadian entrainment(ko04713);;Thermogenesis(ko04714);;Long-term depression(ko04730);;Olfactory transduction(ko04740);;Phototransduction(ko04744);;Oxytocin signaling pathway(ko04921);;Regulation of lipolysi…	--	--	--	--	HMDB0001314	7665-99-8	Organic compounds	Nucleosides, nucleotides, and analogues	Purine nucleotides	Cyclic purine nucleotides	Microbe,Animals	44.8986	67.9096	121.02	116.165	95.3076
neg_408	(2R)-O-Phospho-3-sulfolactate	9527.02	9260.49	9980.06	10449.8	16164.5	14436.9	10144.5	11213.7	11393.9	9522.06	10279.8	14417.7	10634.4	9774.69	11146.9	1.84146179866215	C3H7O9PS	248.960199129152	0.55425	--	--	--	--	--	--	--	--	--	--	--	--	--	9589.19	13683.7	10917.4	11406.5	10518.7
neg_4084	Urdamycinone F	26.5043	1.18598	9.74319	15.8294	2.10099	1.07281	2.13951	2.06538	10.0249	3.97974	0.0385355	0.940442	0.722245	69.6521	11.6089	1.55927237704564	C25H28O11	539.133349140812	11.0425666666667	--	--	--	--	--	--	--	--	--	--	--	--	--	12.4778	6.33439	4.74326	1.65291	27.3277
neg_4093	Bacteriopheophytin	38636.1	36087	47600.7	39231.3	35990.1	36955.4	36913.5	37655.1	34583.2	34552.8	53093.5	39474	35514.7	35436.5	35007.9	-42.1493	C55H76N4O6	887.531756838093	11.0354333333333	--	--	--	--	--	--	--	--	--	--	--	--	--	40774.6	37392.3	36383.9	42373.4	35319.7
neg_4151	UDP-glucuronate	3071.07	2963.84	2868.45	3010.99	3316.94	2944.77	3736.77	3864.85	4001.32	4039.34	4146.74	4197.06	4000.47	3805.64	3564.78	4.18131408194211	C15H22N2O18P2	601.011378252745	11.0775666666667	C00167	Pentose and glucuronate interconversions(ko00040);;Ascorbate and aldarate metabolism(ko00053);;Amino sugar and nucleotide sugar metabolism(ko00520);;O-Antigen nucleotide sugar biosynthesis(ko00541);;Metabolic pathways(ko01100);;Biosynthesis of cofactors(ko01240);;Biosynthesis of nucleotide sugars(ko01250)	--	--	--	--	HMDB0000935	2616-64-0	Organic compounds	Organoheterocyclic compounds	Lactones	Gamma butyrolactones	Animals	2967.79	3090.9	3867.65	4127.72	3790.3
neg_4154	NAIR	12586.3	12621.4	11249.6	12325.5	11943.1	11711.4	15629.9	15950.5	16065.6	15935	16626.2	17180.8	16578.9	16044.4	14894.5	3.54521721379318	C7H9N4O9P-2	684.993126404465	11.0775666666667	--	--	--	--	--	--	--	--	--	--	--	--	--	12152.4	11993.3	15882	16580.6	15839.3
neg_4158	NADP	4638.86	4605.54	4219.5	4510.93	4546.03	4282.53	5457.3	5628.59	5746.86	5815.91	6075.21	6304.76	5925.38	5887.66	5479.92	-13.2283	C21H29N7O17P3+	743.06615798936	11.0775666666667	--	--	--	--	--	--	--	--	--	--	--	--	--	4487.96	4446.5	5610.92	6065.29	5764.32
neg_419	5-O-(1-Carboxyvinyl)-3-phosphoshikimate	5.89458e-10	5.89458e-10	5.89458e-10	5.89458e-10	5.89458e-10	5.89458e-10	6.16752	5.89458e-10	5.89458e-10	5.89458e-10	5.89458e-10	2.11605	5.89458e-10	5.89458e-10	4.77864	3.39508479864192	C10H13O10P	345.000401153617	0.547116666666667	C01269	Phenylalanine, tyrosine and tryptophan biosynthesis(ko00400);;Metabolic pathways(ko01100);;Biosynthesis of secondary metabolites(ko01110);;Biosynthesis of amino acids(ko01230)	--	--	--	--	--	--	--	--	--	--	--	5.89458e-10	5.89458e-10	2.05584	0.705351	1.59288
neg_4191	dCDP	33563.6	33414.2	28877.5	31995.7	32005.7	30171.3	39362.5	39361.6	40690.2	39811.5	40483.1	43412.7	42384	42013.1	38643.1	-4.46196	C9H15N3O10P2	811.012480138306	11.1061166666667	C00705	Pyrimidine metabolism(ko00240);;Metabolic pathways(ko01100);;Nucleotide metabolism(ko01232)	--	--	--	--	HMDB0001245	800-73-7	Organic compounds	Organic oxygen compounds	Organic oxoanionic compounds	Organic pyrophosphates	Microbe,Animals	31951.8	31390.9	39804.8	41235.8	41013.4
neg_4195	(2-Aminobenzoyl)acetyl-CoA	39.7778	27.6501	25.4588	48.5057	10.285	56.8329	52.8839	75.0144	55.5266	83.9758	96.9975	53.6225	92.5442	76.368	63.1809	4.77851877670407	C30H43N8O18P3S	963.136724003275	11.1061166666667	--	--	--	--	--	--	--	--	--	--	--	--	--	30.9622	38.5412	61.1416	78.1986	77.3644
neg_4226	delta-Tocopherol	8316.38	8386.27	8082.21	8072.27	7677.27	7520.5	7777.22	7393.68	7073.8	7017.05	7966.62	7756.64	7695.19	7704.74	7274.77	3.19352980682904	C27H46O2	423.325733450358	11.1418166666667	--	--	--	--	--	--	--	--	--	--	--	--	--	8261.62	7756.68	7414.9	7580.1	7558.23
neg_4231	P(1)-(5'-adenosyl),P(4)-(5'-guanosyl) tetraphosphate	10880.4	10890.7	9187.95	10079.7	10275.3	9853.89	12383.5	12660	12699.4	12423.4	12572.9	13579.8	13368.5	13195.4	11892.7	-21.6106	C20H28N10O20P4	897.022969587168	11.1418166666667	--	--	--	--	--	--	HMDB0001454	100849-67-0	Organic compounds	Nucleosides, nucleotides, and analogues	(5'-5')-dinucleotides	_	Microbe,Animals	10319.7	10069.6	12581	12858.7	12818.9
neg_4236	Cycloeucalenone	1192.86	799.224	795.175	1518.56	1514.7	1041.81	103.355	169.601	95.4497	117.449	242.996	120.214	125.279	129.588	146.016	-3.22178	C30H48O	459.338550229992	11.1489	C22121	Steroid biosynthesis(ko00100);;Metabolic pathways(ko01100);;Biosynthesis of secondary metabolites(ko01110)	--	--	--	--	--	--	--	--	--	--	--	929.088	1358.36	122.802	160.22	133.628
neg_4239	3beta-Hydroxy-4beta,14alpha-dimethyl-9beta,19-cyclo-5alpha-ergost-24(24(1))-en-4alpha-carboxylate	1084.28	962.486	3114.42	1103.52	825.429	1043.8	879.002	842.425	848.772	1151.68	1502.85	803.193	940.949	895.739	1294.72	-12.9572	C31H50O3	505.339302010108	11.1489	--	--	--	--	--	--	--	--	--	--	--	--	--	1720.39	990.915	856.733	1152.58	1043.8
neg_4279	hydroxymethyl-dCDP	6881.32	6880.51	5838.81	6338.02	6590.24	6125.2	8145.27	8078.28	8360.77	8188.5	8350.83	8980.46	8728.82	8537.53	7833.81	3.17895147158942	C10H13N2O12P2-3	889.005	11.1846	--	--	--	--	--	--	--	--	--	--	--	--	--	6533.55	6351.15	8194.77	8506.6	8366.72
neg_4281	dGDP	111781	111868	94189.4	104369	106338	101767	132829	133395	138295	134799	135551	146839	144535	143259	129633	-8.09135	C10H15N5O10P2	899.050122303886	11.1775	C00361	Purine metabolism(ko00230);;Metabolic pathways(ko01100);;Nucleotide metabolism(ko01232)	--	--	--	--	HMDB0000960	3493-09-02	Organic compounds	Phenylpropanoids and polyketides	Cinnamic acids and derivatives	Hydroxycinnamic acids and derivatives	Microbe,Animals	105946	104158	134840	139063	139142
neg_4335	2-hexaprenyl-6-methoxy-3-methyl-1,4-benzoquinone	1276.64	972.857	7251.44	5487.49	2195.85	3360.4	1767.38	2090.44	2179.22	3605.46	8499.82	1825.79	3606.83	1455.73	2216.41	1.26206973835175	C38H56O3	605.42185581744	11.2203333333333	C05804	--	--	--	--	--	HMDB0006819	--	Organic compounds	Lipids and lipid-like molecules	Prenol lipids	Quinone and hydroquinone lipids	Microbe,Animals	3166.98	3681.25	2012.35	4643.69	2426.32
neg_4338	Fungichromin	137.236	83.9657	3352.97	2009.9	308.577	1059.95	156.032	629.813	621.194	1214.03	2627.7	442.642	917.494	282.254	468.651	-0.587181	C35H58O12	705.361834952992	11.2203333333333	--	--	--	--	--	--	--	--	--	--	--	--	--	1191.39	1126.14	469.013	1428.12	556.133
neg_4364	Diadenosine tetraphosphate	16959.4	17218.8	14567.7	15739.3	17037.3	16292.6	20920.8	21843.9	22048.4	21012.4	21450.3	22986	22338.3	21870.4	19790.9	-22.6102	C20H28N10O19P4	870.998763337597	11.2346166666667	--	--	--	--	--	--	HMDB0006502	--	Organic compounds	Nucleosides, nucleotides, and analogues	(5'-5')-dinucleotides	_	Animals	16248.6	16356.4	21604.4	21816.2	21333.2
neg_4366	P1,P4-Bis(5'-xanthosyl) tetraphosphate	28742.7	28851.6	24389.5	26706.1	28840.6	27165.7	35253.4	36462.4	36849.8	35622	35889.4	38520.5	37908.1	36990.6	33260.1	25.9574758764061	C20H26N8O23P4	891.003376625118	11.2346166666667	C04392	Purine metabolism(ko00230);;Metabolic pathways(ko01100)	--	--	--	--	HMDB0003834	--	Organic compounds	Nucleosides, nucleotides, and analogues	(5'-5')-dinucleotides	_	Animals	27327.9	27570.8	36188.5	36677.3	36052.9
neg_438	5-iodo-2'-dUMP	9696.88	9871.33	10539.1	11844	15937.8	16646.7	11793.2	12555.3	11738.8	10642.3	12257.1	15597.8	12157.6	10393.3	12377.4	31.4758926888823	C9H10IN2O8P-2	452.922839708965	0.55425	--	--	--	--	--	--	--	--	--	--	--	--	--	10035.8	14809.5	12029.1	12832.4	11642.8
neg_4393	6-Hydroxynicotinate	1112.93	1150.52	944.767	1034.39	1051.55	990.69	1042.87	965.231	948.827	862.408	880.039	1061.65	1027.66	1043.07	956.148	35.6226036572618	C6H5NO3	174.001296825519	11.2560333333333	C01020	Nicotinate and nicotinamide metabolism(ko00760);;Metabolic pathways(ko01100);;Microbial metabolism in diverse environments(ko01120)	--	--	--	--	HMDB0002658	5006-66-6	Organic compounds	Organoheterocyclic compounds	Pyridines and derivatives	Pyridinecarboxylic acids and derivatives	Animals	1069.41	1025.54	985.642	934.7	1008.96
neg_4411	P1,P4-Bis(5'-uridyl) tetraphosphate	39817.7	39480.3	34897.8	37397.3	37690.8	36237.5	46631	47916.4	48762.7	48551.3	49586.4	51677.8	50706	49677.7	45219.3	42.318198381984	C18H26N4O23P4	811.001928558502	11.2560333333333	C06198	Pyrimidine metabolism(ko00240);;Metabolic pathways(ko01100)	--	--	--	--	HMDB0006796	--	Organic compounds	Nucleosides, nucleotides, and analogues	(5'-5')-dinucleotides	_	Animals	38065.3	37108.5	47770	49938.5	48534.3
neg_4428	bis-(2-methyl-3-furyl) disulfide	2089.42	1987.99	1680.1	1877.14	1918.87	1827.17	2038.45	1973.19	1884.86	1762.07	1789.44	2070.23	1965.83	2071.86	1882.14	-25.109	C10H10O2S2	224.999270182197	11.2774	--	--	--	--	--	--	HMDB0040201	28588-75-2	Organic compounds	Organoheterocyclic compounds	Heteroaromatic compounds	_	Microbe,Animals	1919.17	1874.39	1965.5	1873.91	1973.27
neg_4436	Ubiquinol-6	66.2768	180.359	3347.45	377.678	202.482	518.26	77.3901	297.934	190.966	446.73	2070.78	215.848	137.674	36.9027	226.261	-25.4779	C39H60O4	637.432268894354	11.2774	--	--	--	--	--	--	HMDB0012299	5677-58-7	Organic compounds	Lipids and lipid-like molecules	Prenol lipids	Polyprenylphenols	Microbe,Animals	1198.03	366.14	188.763	911.12	133.613
neg_4458	Cortisone	15.9486	5.89458e-10	150.276	14.1464	11.3407	16.898	4.45884	43.0085	1.62032	12.2458	66.6795	5.89458e-10	5.89458e-10	0.089817	5.89458e-10	19.3876355605891	C21H28O5	757.370714598885	11.2917333333333	--	--	--	--	--	--	--	--	--	--	--	--	--	55.4081	14.1284	16.3625	26.3084	0.029939
neg_4493	P1-uridyl-P2-phenyl diphosphate	3834.91	3708.56	2928.82	3439.27	3601.1	3400.12	4814.74	4704.43	5102.62	4835.65	4431.09	5207.71	4948.99	4948.57	4549.59	16.6605632686695	C15H16N2O12P2-2	993.021022528054	11.2988666666667	--	--	--	--	--	--	--	--	--	--	--	--	--	3490.76	3480.16	4873.93	4824.82	4815.72
neg_4511	S-(4-Methylthiobutylthiohydroximoyl)-L-cysteine	1112.16	1104.38	1006.19	1055.85	1003.82	975.909	1179.75	1137.67	1107.54	1163.79	1093.93	1180.89	1200.45	1182.04	1135.62	-7.48058	C8H16N2O3S2	287.027750124057	11.306	--	--	--	--	--	--	--	--	--	--	--	--	--	1074.24	1011.86	1141.65	1146.2	1172.7
neg_4515	2',3'-Cyclic UMP	83033.8	82031.7	77313.8	81016.7	78353.5	76604.6	91438	90279.4	90051.1	90643.4	95405	98406.3	95248.9	94686.7	87829.6	30.6296843917601	C9H11N2O8P	341.004076707265	11.306	--	--	--	--	--	--	--	--	--	--	--	--	--	80793.1	78658.3	90589.5	94818.2	92588.4
neg_4519	PA(14:0/0:0)	13683.8	12509.7	10647.6	14306.6	13268.7	12073.9	11544	11229.7	11933.8	21946.7	11989.9	12861.6	13016.2	14085.3	11294.4	-31.8924	C17H35O7P	381.192573988877	11.306	--	--	LMGP10050007	Glycerophospholipids [GP]	Glycerophosphates [GP10]	Monoacylglycerophosphates [GP1005]	HMDB0062321	--	Organic compounds	Lipids and lipid-like molecules	Glycerophospholipids	Glycerophosphates	Microbe,Animals	12280.4	13216.4	11569.2	15599.4	12798.6
neg_4522	trans-Isohumulone	214034	185979	142440	211965	205105	186081	172881	167072	188502	400618	179763	199788	208776	226467	172384	14.5610645127813	C21H30O5	383.189266033235	11.306	--	--	--	--	--	--	--	--	--	--	--	--	--	180818	201050	176152	260056	202542
neg_4528	Minovincinine	766.06	674.986	582.707	784.762	802.142	676.769	675.877	676.066	709.306	1200.2	639.283	734.422	827.648	856.984	653.119	-20.1653	C21H26N2O3	399.185403138846	11.306	--	--	--	--	--	--	--	--	--	--	--	--	--	674.584	754.558	687.083	857.969	779.25
neg_4535	9,12-Hexadecadienylcarnitine	5.89458e-10	5.89458e-10	87.8051	32.1156	5.89458e-10	21.1608	5.89458e-10	11.8839	5.89458e-10	13.9489	246.148	5.89458e-10	13.8917	5.89458e-10	11.3397	38.8328542909087	C23H41NO4	440.31711243341	11.3132	--	--	--	--	--	--	--	--	--	--	--	--	--	29.2684	17.7588	3.9613	86.6991	8.41048
neg_4565	5''-Phosphoribostamycin	133.026	152.692	69.0381	140.314	159.004	147.608	121.247	119.755	128.916	256.35	67.7029	133.181	129.863	120.122	104.112	-1.06277	C17H35N4O13P	569.162657401997	11.3132	--	--	--	--	--	--	--	--	--	--	--	--	--	118.252	148.975	123.306	152.412	118.032
neg_4571	Cer 18:0;3/18:0;1	117395	113910	111000	120875	112909	108711	111634	107410	107969	129148	114634	119305	115205	118223	106772	-43.4558	C36H73NO5	598.515544110742	11.3132	--	--	--	--	--	--	--	--	--	--	--	--	--	114102	114165	109004	121029	113400
neg_4586	Mycolactone E	616.247	579.368	1158.66	871.33	646.945	701.146	610.528	683.081	676.401	1499.98	1151.89	711.7	704.951	682.069	707.286	-10.4256	C43H70O8	735.474287832542	11.306	--	--	--	--	--	--	--	--	--	--	--	--	--	784.757	739.807	656.67	1121.19	698.102
neg_4591	Fumitremorgin C	560.695	435.886	373.963	489.899	392.639	344.187	314.287	270.271	323.024	515.095	376.001	302.181	324.475	391.476	321.935	-29.3348	C22H25N3O3	803.355139294816	11.306	--	--	--	--	--	--	--	--	--	--	--	--	--	456.848	408.908	302.527	397.759	345.962
neg_4594	actinonin	539.31	65.947	455.324	140.86	465.405	290.502	313.348	180.832	233.966	299.65	581.13	204.788	205.501	173.959	105.26	-15.2431	C19H35N3O5	815.501800301964	11.3132	--	--	--	--	--	--	HMDB0242670	--	Organic compounds	Organic acids and derivatives	Carboxylic acids and derivatives	Amino acids, peptides, and analogues	Animals	353.527	298.922	242.715	361.856	161.573
neg_4609	Oxalacetic acid	689.715	650.949	565.005	633.598	595.881	606.626	707.189	677.952	686.664	674.517	646.752	745.118	713.636	714.791	669.273	16.6159564469506	C4H4O5	300.985533259841	11.3202833333333	C00036	Glycolysis / Gluconeogenesis(ko00010);;Citrate cycle (TCA cycle)(ko00020);;Alanine, aspartate and glutamate metabolism(ko00250);;Benzoate degradation(ko00362);;D-Amino acid metabolism(ko00470);;Pyruvate metabolism(ko00620);;Glyoxylate and dicarboxylate metabolism(ko00630);;Methane metabolism(ko00680);;Carbon fixation in photosynthetic organisms(ko00710);;Carbon fixation pathways in prokaryotes(ko…	LMFA01170120	Fatty Acyls [FA]	Fatty Acids and Conjugates [FA01]	Dicarboxylic acids [FA0117]	HMDB0000223	328-42-7	Organic compounds	Organic acids and derivatives	Keto acids and derivatives	Short-chain keto acids and derivatives	Microbe,Animals,Plants	635.223	612.035	690.602	688.796	699.233
neg_4614	(4Z,7Z,10Z,13Z,16Z,19Z)-Docosahexaenoic acid	434.283	456.251	1290.49	681.947	505.292	705.288	576.208	789.098	635.429	865.356	1689.98	674.143	620.658	554.52	639.542	-12.7878	C22H32O2	715.485916612345	11.3202833333333	--	--	--	--	--	--	HMDB0251558	--	Organic compounds	Lipids and lipid-like molecules	Fatty Acyls	Fatty acids and conjugates	Animals	727.007	630.842	666.912	1076.49	604.907
neg_4640	thiamine thiothiazolone pyrophosphate	1597.49	1833.91	1365.21	1468.13	1820.44	1613.2	1916.59	1974.16	2007.68	1899.77	1862.81	2052.33	2063.31	2075.28	1894.83	4.12483367141606	C12H18N4O7P2S2	948.991590311083	11.3417	--	--	--	--	--	--	--	--	--	--	--	--	--	1598.87	1633.92	1966.14	1938.3	2011.14
neg_4672	Alisol A	20.3852	27.9489	425.756	109.505	3.66935	599.055	7.24995	69.7301	63.0541	71.7163	778.568	60.7081	43.0511	7.28584	58.931	-5.16319	C30H50O5	489.356016415225	11.3703	--	--	--	--	--	--	--	--	--	--	--	--	--	158.03	237.41	46.678	303.664	36.4226
neg_4695	alpha-D-Ribose 1-methylphosphonate 5-triphosphate	80.8996	15.3414	3.40702	34.3287	9.72905	5.89458e-10	48.1591	38.3428	48.3101	3.63351	16.7805	57.5642	25.2651	40.5661	30.6496	-4.29804	C6H16O16P4	488.91153754647	11.3774	--	--	--	--	--	--	--	--	--	--	--	--	--	33.216	14.6859	44.9373	25.9927	32.1603
neg_4706	dTDP-4-oxo-2-deoxy-alpha-D-pentos-2-ene	13134	13148.9	11010.2	12420.4	13670.1	12513.7	16768.2	17386.4	17651.2	17635.2	17493.2	18492.5	18365.6	17332.8	16103.4	-21.0948	C15H20N2O14P2	1027.04898968909	11.3916666666667	--	--	--	--	--	--	--	--	--	--	--	--	--	12431	12868.1	17268.6	17873.6	17267.2
neg_4715	dTDP-3,4-dioxo-2,6-dideoxy-D-glucose	18198.3	17496.7	14492.6	16137.7	16627.9	15770.6	20891.7	20603.9	22551.5	21760.7	22374.6	24800.5	23503.1	23633.2	21515.9	13.0625089123837	C16H22N2O14P2	1101.12125160449	11.3988	--	--	--	--	--	--	--	--	--	--	--	--	--	16729.2	16178.7	21349	22978.6	22884.1
neg_4744	Medermycin	770.102	1404.53	531.909	965.586	5170.19	2850.89	193.275	193.565	153.002	132.535	132.028	142.152	486.725	151.1	350.333	-0.236816	C24H27NO8	478.148226381071	11.4195166666667	--	--	--	--	--	--	--	--	--	--	--	--	--	902.18	2995.56	179.947	135.572	329.386
neg_4751	Delphinidin	43382.8	43534.4	38803.7	41887.4	43098.6	40499.7	50382.9	51582.1	52440.7	53648.4	55166	56107.7	54765.6	53923.6	49390.8	8.37647233543802	C15H11O7+	643.075432367265	11.4195166666667	C05908	Flavonoid biosynthesis(ko00941);;Anthocyanin biosynthesis(ko00942);;Biosynthesis of secondary metabolites(ko01110)	LMPK12010001	Polyketides [PK]	Flavonoids [PK12]	Anthocyanidins [PK1201]	HMDB0003074	13270-61-6	Organic compounds	Phenylpropanoids and polyketides	Flavonoids	Hydroxyflavonoids	Microbe,Animals,Plants	41907	41828.6	51468.6	54974	52693.3
neg_4756	4,4-Dimethyl-5a-cholesta-8,24-dien-3-b-ol	4342.5	8269.71	2801.33	5484.66	35221.8	19401.2	892.49	785.033	783.726	767.793	498.862	671.749	2024.85	881.327	1451.53	-0.223624	C29H48O	861.710247886318	11.4195166666667	C05108	--	--	--	--	--	HMDB0001286	7448-02-04	Organic compounds	Lipids and lipid-like molecules	Prenol lipids	Triterpenoids	Microbe,Animals	5137.85	20035.9	820.416	646.135	1452.57
neg_4766	fructoselysine	96.9361	150.788	140.705	108.294	37.3794	55.747	5.48461	19.1674	47.6636	17.0982	17.479	22.7955	69.749	272.971	164.538	-11.8935	C12H22N2O7	351.137262826769	11.4338	--	--	--	--	--	--	--	--	--	--	--	--	--	129.476	67.1401	24.1052	19.1242	169.086
neg_4784	Mycolactone D	278.659	44.7873	341.482	128.948	1163.32	173.654	112.382	150.485	537.559	303.004	568.21	398.381	69.1445	29.715	89.5272	18.5662021885368	C45H72O9	791.501080844429	11.4338	--	--	--	--	--	--	--	--	--	--	--	--	--	221.643	488.639	266.808	423.198	62.7956
neg_4795	Icosenoic acid	233.858	531.253	259.112	357.476	423.922	352.7	105.589	72.2502	88.5629	83.2475	85.4373	88.6787	106.487	86.611	132.297	-0.631021	C20H38O2	355.285187530035	11.4409333333333	--	--	--	--	--	--	--	--	--	--	--	--	--	341.408	378.033	88.8006	85.7879	108.465
neg_4796	5-Hydroxylysine	6556.89	8620.37	7456.11	6938.97	5525.62	5813	5401.77	4827.12	4922.69	4856.6	4824.89	5250.47	5685.72	11373.2	7785.97	-15.742	C6H14N2O3	361.16518107624	11.4409333333333	--	--	--	--	--	--	HMDB0245508	6000-08-04	Organic compounds	Organic acids and derivatives	Carboxylic acids and derivatives	Amino acids, peptides, and analogues	Animals	7544.46	6092.53	5050.53	4977.32	8281.63
neg_4800	Abscisic acid glucose ester	8071.53	13640	5303.02	9787.99	45028.6	26583.8	2918.88	2948.63	2871.68	2828.95	2405.13	2886.19	5203.77	3049.43	4176.02	-0.975857	C21H30O9	461.157967938698	11.4409333333333	--	--	--	--	--	--	--	--	--	--	--	--	--	9004.86	27133.5	2913.06	2706.76	4143.07
neg_4803	5'-S-Methyl-5'-thioinosine	928.197	1447.42	950.16	1002.39	827.562	898.733	643.273	488.709	593.242	502.31	411.521	491.161	660.331	1856.07	1070.56	-2.50488	C11H14N4O4S	633.11505861864	11.4409333333333	--	--	--	--	--	--	--	--	--	--	--	--	--	1108.59	909.562	575.075	468.33	1195.65
neg_4807	Phosphoribosyl formamidocarboxamide	481.572	776.323	527.108	532.442	462.055	530.277	309.93	299.027	358.636	321.215	278.241	344.598	378.392	1147.46	624.301	-1.6749	C10H15N4O9P	769.083503190767	11.4409333333333	C04734	Purine metabolism(ko00230);;Biosynthesis of plant secondary metabolites(ko01060);;Biosynthesis of alkaloids derived from histidine and purine(ko01065);;Metabolic pathways(ko01100);;Biosynthesis of secondary metabolites(ko01110)	--	--	--	--	HMDB0001439	13018-54-7	Organic compounds	Nucleosides, nucleotides, and analogues	Imidazole ribonucleosides and ribonucleotides	1-ribosyl-imidazolecarboxamides	Microbe,Animals	595.001	508.258	322.531	314.685	716.719
neg_4810	7-Deoxyloganetic alcohol	249.604	339.042	286.494	252.094	310.437	271.159	162.653	116.031	142.037	159.09	98.7221	151.847	168.032	396.648	254.295	3.35765772937132	C10H16O3	405.190525099956	11.4480833333333	--	--	--	--	--	--	--	--	--	--	--	--	--	291.713	277.897	140.24	136.553	272.992
neg_4811	Dexamethasone	378.409	787.784	285.967	601.942	2601.5	1571.5	84.592	50.7382	76.4723	100.463	177.049	62.404	216.853	101.937	167.849	-1.37741	C22H29FO5	437.197564897502	11.4480833333333	C15643	--	--	--	--	--	HMDB0015364	1950-02-02	Organic compounds	Lipids and lipid-like molecules	Steroids and steroid derivatives	Hydroxysteroids	Animals	484.054	1591.65	70.6008	113.305	162.213
neg_4817	Phosphonoformyl-CMP	1182.79	1230.04	919.515	1048.72	1293.45	1159.64	1290.55	1355.42	1443.93	1382.85	1307.57	1421.79	1490.66	1425.45	1292.96	-20.3477	C10H15N3O12P2	907.006854974622	11.4480833333333	--	--	--	--	--	--	--	--	--	--	--	--	--	1110.78	1167.27	1363.3	1370.74	1403.02
neg_4828	Reduced FMN	5097.72	7980.38	3662.16	5879.84	22799	13760.2	2122.9	2271.71	2149.04	2045.71	2075.7	2276.4	3625.29	2283.88	3008.06	5.07500506225097	C17H23N4O9P	493.091991225514	11.4552166666667	C01847	Riboflavin metabolism(ko00740);;Biosynthesis of type II polyketide products(ko01057);;Metabolic pathways(ko01100);;Biosynthesis of cofactors(ko01240)	--	--	--	--	HMDB0001142	5666-16-0	Organic compounds	Nucleosides, nucleotides, and analogues	Flavin nucleotides	_	Microbe,Animals	5580.09	14146.4	2181.22	2132.6	2972.41
neg_4835	2',3'-Cyclic CMP	448.655	707.038	28.158	130.146	2296.92	1134.93	54.1959	122.796	163.514	254.936	83.3274	83.0954	79.5543	101.811	74.0219	-6.47556	C9H12N3O7P	655.076824975646	11.4624	--	--	--	--	--	--	--	--	--	--	--	--	--	394.617	1187.33	113.502	140.453	85.1291
neg_4875	N-Hexanoyl-L-homoserine lactone	20598.9	26806.7	24906.6	21564.6	19638.5	19420.6	17383.3	15891.2	15974.7	15980.6	16927.7	17733.1	21635.2	32666.7	25844.1	-22.3881	C10H17NO3	397.225494494531	11.498	--	--	--	--	--	--	--	--	--	--	--	--	--	24104	20207.9	16416.4	16880.5	26715.3
neg_4878	4,4-Dimethylcholesta-8,14,24-trienol	53.8637	17.6171	216.71	217.702	86.5013	185.665	5.89458e-10	2.21934	12.5431	25.17	269.163	5.89458e-10	26.107	5.89458e-10	12.503	20.0707474611334	C29H46O	445.332503523667	11.498	C11455	Steroid biosynthesis(ko00100);;Metabolic pathways(ko01100);;Biosynthesis of secondary metabolites(ko01110)	LMST01010149	Sterol Lipids [ST]	Sterols [ST01]	Cholesterol and derivatives [ST0101]	HMDB0001023	64284-64-6	Organic compounds	Lipids and lipid-like molecules	Steroids and steroid derivatives	Cholestane steroids	Microbe,Animals	96.0635	163.29	4.92081	98.1108	12.87
neg_4898	Dethiobiotin	1059.59	2061.92	1833.66	1222.93	978.448	1088.95	747.689	653.994	666.756	711.836	731.182	783.964	1330.78	2858.12	2039.87	-44.6774	C10H18N2O3	465.213751197261	11.5051833333333	--	--	--	--	--	--	--	--	--	--	--	--	--	1651.72	1096.77	689.48	742.327	2076.25
neg_4910	PI(14:1(9Z)/16:1(9Z))	325.047	92.3777	1665.52	924.861	322.422	835.921	401.923	693.867	257.372	641.11	1653.41	354.9	391.416	204.356	542.62	-0.0617213	C39H71O13P	823.461383783519	11.5051833333333	--	--	--	--	--	--	--	--	--	--	--	--	--	694.314	694.401	451.054	883.141	379.464
neg_4924	PG(18:1(11Z)/18:1(11Z))	884.614	1011.48	1450.59	1021.68	469.79	660.708	537.826	703.411	481.465	445.322	2242.09	467.9	246.313	265.799	512.186	3.62234501245394	C42H79O10P	773.536614582167	11.5194666666667	--	--	--	--	--	--	HMDB0010618	--	Organic compounds	Lipids and lipid-like molecules	Glycerophospholipids	Glycerophosphoglycerols	Animals	1115.56	717.394	574.234	1051.77	341.433
neg_4931	Dihydrophaseic acid	3.04822	5.89458e-10	9.04059	5.7344	5.89458e-10	5.89458e-10	5.89458e-10	1.51873	5.89458e-10	4.27705	3.02817	5.89458e-10	4.43707	5.89458e-10	5.89458e-10	-4.3714	C15H22O5	563.283704421345	11.5337333333333	C15971	Carotenoid biosynthesis(ko00906)	LMPR0103050005	Prenol Lipids [PR]	Isoprenoids [PR01]	C15 isoprenoids (sesquiterpenes) [PR0103]	HMDB0038660	41756-77-8	Organic compounds	Lipids and lipid-like molecules	Prenol lipids	Sesquiterpenoids	Animals,Plants	4.0296	1.91147	0.506245	2.43507	1.47902
neg_4943	Pantothenic acid	29.0914	29.2724	69.1016	47.4735	42.2454	37.8858	45.0492	18.8615	34.774	32.1264	54.5026	38.26	23.5606	62.9219	36.0606	41.6423887758615	C9H17NO5	483.237796749211	11.5480166666667	--	--	--	--	--	--	--	--	--	--	--	--	--	42.4885	42.5349	32.8949	41.6297	40.8477
neg_4953	3-[(3aS,4S,7aS)-7a-Methyl-1,5-dioxo-octahydro-1H-inden-4-yl]propanoate	3.72017	8.00972	1.74075	0.0270531	54.5145	0.427622	5.89458e-10	0.724656	5.89458e-10	0.216838	0.000304468	0.00657966	271.442	5.89458e-10	14.0146	23.3599115066544	C13H18O4	513.221543059039	11.5551666666667	--	--	--	--	--	--	--	--	--	--	--	--	--	4.49021	18.323	0.241552	0.074574	95.1523
neg_4981	Uridine 5'-diphosphate	1420.06	1501.92	1366.59	1467.09	1987.14	1824.68	1989.66	2156.18	2184.64	2154.93	2105.21	2241.12	2104.57	2109.35	2033.12	10.3411309326805	C9H14N2O12P2	853.010952855836	11.5551666666667	C00015	Pyrimidine metabolism(ko00240);;Zeatin biosynthesis(ko00908);;Metabolic pathways(ko01100);;Nucleotide metabolism(ko01232);;Biosynthesis of cofactors(ko01240);;Neuroactive ligand-receptor interaction(ko04080)	--	--	--	--	HMDB0000295	58-98-0	Organic compounds	Nucleosides, nucleotides, and analogues	Pyrimidine nucleotides	Pyrimidine ribonucleotides	Microbe,Animals	1429.53	1759.63	2110.16	2167.08	2082.35
neg_4983	5-Fluorouridine diphosphate	26473.8	26367.8	21899	24462.6	26076.8	24592.2	30971.8	31170.7	32323.8	31699.6	30837.6	34021.4	33532.6	32685.5	30102.3	32.1744764315231	C9H13FN2O12P2	880.982105475669	11.5551666666667	--	--	--	--	--	--	--	--	--	--	--	--	--	24913.6	25043.9	31488.8	32186.2	32106.8
neg_5010	CDPglucose	2522.59	2630.4	1923.97	2289.6	2586.46	2415.7	3553.82	3448.52	3836	3858.65	3216.41	4100.53	3802.46	3962.07	3236.79	-46.1633	C15H23N3O16P2-2	1171.05692769888	11.5908	--	--	--	--	--	--	--	--	--	--	--	--	--	2358.99	2430.59	3612.78	3725.2	3667.11
neg_5054	1,2-Dihydroxynaphthalene-6-sulfonate	245.391	216.427	258.602	324.624	286.418	271.54	241.286	296.061	304.752	325.798	291.836	290.931	297.745	261.86	274.966	-5.53536	C10H8O5S	285.011863941886	11.6265	--	--	--	--	--	--	--	--	--	--	--	--	--	240.14	294.194	280.7	302.855	278.19
neg_5055	4-Phospho-D-erythronate	303.081	279.06	208.854	267.379	239.299	240.205	283.368	269.615	277.903	248.473	217.91	288.537	288.321	281.267	271.371	-13.5637	C4H9O8P	250.969975372467	11.6265	--	--	--	--	--	--	--	--	--	--	--	--	--	263.665	248.961	276.962	251.64	280.32
neg_5066	Lysyl-Tryptophan	406.896	458.5	592.466	823.032	496.096	396.156	366.812	413.902	400.858	426.5	437.108	349.93	407.806	484.961	406.341	-0.865038	C17H24N4O3	353.159221114918	11.6265	--	--	--	--	--	--	HMDB0028962	50674-18-5	Organic compounds	Organic acids and derivatives	Carboxylic acids and derivatives	Amino acids, peptides, and analogues	Animals	485.954	571.761	393.858	404.513	433.036
neg_5069	7-O-Acetylsalutaridinol	68.8188	92.5828	138.615	245.117	144.313	70.0778	90.0172	85.5818	79.3148	79.5968	79.2499	65.1992	74.9953	81.5553	95.1652	13.2840065958775	C21H25NO5	370.170927140556	11.6336833333333	--	--	--	--	--	--	--	--	--	--	--	--	--	100.006	153.169	84.9713	74.682	83.9053
neg_5079	menaquinone-1	25.3977	72.6707	118.027	145.297	65.86	36.7612	26.2675	64.2834	58.2449	59.928	57.5226	33.5771	62.0012	65.4529	86.0384	-12.8324	C16H18O2	483.24786894667	11.6265	--	--	--	--	--	--	--	--	--	--	--	--	--	72.0316	82.6395	49.5986	50.3426	71.1642
neg_5086	GDP-4-amino-4,6-dideoxy-alpha-D-mannose	117.149	168.7	123.927	161.076	166.407	90.2092	124.185	136.821	175.33	171.027	161.36	132.233	153.067	192.217	112.234	5.64883430901689	C16H26N6O14P2	623.070946165878	11.6265	--	--	--	--	--	--	--	--	--	--	--	--	--	136.592	139.231	145.445	154.873	152.506
neg_5112	Mycolactone F	1121.81	1129.1	2883.28	1972.95	1122.89	1901.87	1421.11	1500.53	1262.45	2232.52	2742.1	1339.2	1034.58	1232.2	1291.56	-2.30149	C42H68O8	721.464474786372	11.6479666666667	--	--	--	--	--	--	--	--	--	--	--	--	--	1711.4	1665.9	1394.7	2104.61	1186.11
neg_5123	Guanosine diphosphate	9304.1	9140.24	7703.02	8381.24	9270.17	8792.38	11266.1	11788.7	12010.2	11727.5	11809.8	12547.8	12417.6	12230.1	10992	-12.2598	C10H15N5O11P2	923.00719635266	11.6551	C00035	Purine metabolism(ko00230);;Metabolic pathways(ko01100);;Nucleotide metabolism(ko01232);;Ras signaling pathway(ko04014);;Rap1 signaling pathway(ko04015);;Autophagy - animal(ko04140);;Endocytosis(ko04144)	--	--	--	--	HMDB0001201	146-91-8	Organic compounds	Nucleosides, nucleotides, and analogues	Purine nucleotides	Purine ribonucleotides	Microbe,Animals	8715.79	8814.6	11688.3	12028.4	11879.9
neg_5134	P(1),P(4)-bis(5'-guanosyl) tetraphosphate	4674.91	4687.85	4089.12	4482.77	4564.34	4289.14	5679.03	5875.12	6065.43	5919	6102.08	6446.56	6144.7	6122.11	5634.31	-22.7529	C20H28N10O21P4	888.993	11.6693833333333	C01261	Purine metabolism(ko00230);;Metabolic pathways(ko01100)	--	--	--	--	HMDB0001340	4130-19-2	Organic compounds	Nucleosides, nucleotides, and analogues	(5'-5')-dinucleotides	_	Microbe,Animals	4483.96	4445.42	5873.19	6155.88	5967.04
neg_5138	UDP-D-galacto-1,4-furanose	157.334	246.27	98.7638	136.648	138.171	248.767	316.025	251.962	263.387	377.54	316.266	293.314	380.334	294.189	245.498	-11.93	C15H22N2O17P2-2	1165.03468303267	11.6837	--	--	--	--	--	--	--	--	--	--	--	--	--	167.456	174.528	277.125	329.04	306.674
neg_5157	P1-uridyl-P2-methyl diphosphate	8972.03	8917.24	7967.92	8469.9	8664.52	8459.06	10434.3	10580.4	10809.6	10625.6	11038.6	11484.6	11255.4	10934.8	10045.4	6.04753645809923	C10H14N2O12P2-2	831.002149451508	11.6979333333333	--	--	--	--	--	--	--	--	--	--	--	--	--	8619.06	8531.16	10608.1	11049.6	10745.2
neg_5176	Formamidopyrimidine nucleoside triphosphate	1218.6	1272	843.155	1065.43	1358.05	1228.63	1594.59	1754.17	1724.5	1698.78	1608.61	1740.71	1842.52	1557.66	1522.98	-13.2833	C10H18N5O15P3	1080.9808005637	11.7194	C05922	Folate biosynthesis(ko00790);;Metabolic pathways(ko01100)	--	--	--	--	HMDB0006822	--	Organic compounds	Organic oxygen compounds	Organooxygen compounds	Carbohydrates and carbohydrate conjugates	Animals	1111.25	1217.37	1691.09	1682.7	1641.06
neg_5231	1,7-Diphospho-1-epi-valienol	42.7201	44.8381	37.6306	22.3689	43.7929	54.1142	50.2618	67.3636	63.6778	64.2851	51.6735	72.807	48.7145	43.8475	75.6585	7.14036558966021	C7H14O11P2	334.996257263079	11.7900333333333	--	--	--	--	--	--	--	--	--	--	--	--	--	41.7296	40.092	60.4344	62.9219	56.0735
neg_5239	2'-Deoxycytidine diphosphate (dCDP)	774.94	786.143	778.044	712.733	1224.09	988.141	1059.18	1135.59	1200.19	1193.29	1184.89	1238.03	1142.71	1151.47	1021.27	4.60235017713998	C9H15N3O12P2	874.999449270335	11.7900333333333	--	--	--	--	--	--	--	--	--	--	--	--	--	779.709	974.987	1131.65	1205.4	1105.15
neg_5246	20-O-Methyl-19-chloroproansamitocin	231.003	285.401	309.576	272.778	267.884	296.258	309.804	433.653	301.904	380.125	275.933	379.111	454.771	412.673	430.038	-14.5758	C26H34ClNO6	526.169707066206	11.7971666666667	--	--	--	--	--	--	--	--	--	--	--	--	--	275.326	278.974	348.454	345.057	432.494
neg_5247	3',4'-Dihydrorhodovibrin	38.4884	39.9032	1267.03	330.603	138.299	302.981	86.788	125.538	68.2051	431.118	686.935	110.583	56.8753	57.6112	187.076	5.44406755535549	C41H62O2	621.447575336877	11.7971666666667	C15887	Carotenoid biosynthesis(ko00906);;Metabolic pathways(ko01100);;Biosynthesis of secondary metabolites(ko01110)	LMPR01070139	Prenol Lipids [PR]	Isoprenoids [PR01]	C40 isoprenoids (tetraterpenes) [PR0107]	--	--	--	--	--	--	--	448.474	257.294	93.5105	409.545	100.521
neg_5250	18-Hydroxycorticosterone	2.00257	3.5941	0.524799	1.41252	6.14525	5.89458e-10	5.89458e-10	5.89458e-10	15.0434	1.10704	3.49562	5.89458e-10	5.93638	2.98603	5.89458e-10	-2.94246	C21H30O5	769.414719413857	11.7971666666667	C01124	Steroid hormone biosynthesis(ko00140);;Metabolic pathways(ko01100);;Aldosterone synthesis and secretion(ko04925)	LMST02030091	Sterol Lipids [ST]	Steroids [ST02]	C21 steroids (gluco/mineralocorticoids, progestogins) and derivatives [ST0203]	HMDB0000319	561-65-9	Organic compounds	Lipids and lipid-like molecules	Steroids and steroid derivatives	Hydroxysteroids	Animals	2.04049	2.51926	5.01447	1.53422	2.97414
neg_5255	Ap5A	35378.9	35841.4	28854.3	32874.9	38327	34349.6	42040.8	43039.3	44422.4	42844.5	42724.2	46367.9	45908.9	44971.3	41062.2	29.681527299047	C20H29N10O22P5	937.01645229058	11.8043166666667	--	--	--	--	--	--	HMDB0001192	41708-91-2	Organic compounds	Nucleosides, nucleotides, and analogues	(5'-5')-dinucleotides	_	Animals	33358.2	35183.8	43167.5	43978.9	43980.8
neg_5258	UDP-4-dehydro-6-deoxy-D-glucose	4621.32	4676.46	3947.95	4326.35	4775.6	4415.72	5485.17	5505.5	5845.06	5617.05	5617.52	6128.36	5896.53	5739.5	5236.08	-18.0724	C15H22N2O16P2	1141.06730567885	11.8115	C04089	Amino sugar and nucleotide sugar metabolism(ko00520);;Metabolic pathways(ko01100);;Biosynthesis of nucleotide sugars(ko01250)	--	--	--	--	HMDB0012300	13094-28-5	Organic compounds	Nucleosides, nucleotides, and analogues	Pyrimidine nucleotides	Pyrimidine nucleotide sugars	Animals	4415.24	4505.89	5611.91	5787.64	5624.04
neg_5259	dTDP-D-glucuronate	1658.43	1642.48	1294.07	1542.48	1903.31	1742.41	2262.25	2289.5	2550.6	2366.39	2324.98	2554.77	2553.89	2452.82	2165.05	-41.2945	C16H24N2O17P2	1193.03170011607	11.8115	--	--	--	--	--	--	--	--	--	--	--	--	--	1531.66	1729.4	2367.45	2415.38	2390.59
neg_5266	2-octaprenyl-3-methyl-6-methoxy-1,4-benzoquinone	126.797	115.406	2636.98	727.557	353.214	536.636	252.981	592.557	267.433	649.254	3789.39	217.138	300.352	146.398	453.113	-2.93838	C48H72O3	741.544302316847	11.8115	--	--	--	--	--	--	--	--	--	--	--	--	--	959.729	539.135	370.99	1551.93	299.955
neg_5267	Delta 8,14 -Sterol	11.2494	5.89458e-10	364.969	17.6608	5.89458e-10	19.1334	11.8924	153.477	9.72079	33.0719	259.196	8.18823	12.9892	3.57523	19.0807	-1.92161	C29H46O	455.352280421312	11.8185833333333	C11508	Steroid biosynthesis(ko00100);;Metabolic pathways(ko01100);;Biosynthesis of secondary metabolites(ko01110)	LMST01031020	Sterol Lipids [ST]	Sterols [ST01]	Ergosterols and C24-methyl derivatives [ST0103]	HMDB0006928	74635-33-9	Organic compounds	Lipids and lipid-like molecules	Steroids and steroid derivatives	Ergostane steroids	Microbe,Animals	125.406	12.2647	58.3634	100.152	11.8817
neg_5271	Octaprenyl diphosphate	4.30964	3.13581	46.9416	5.89458e-10	50.1269	5.89458e-10	5.89458e-10	5.89458e-10	5.89458e-10	4.80391	115.984	5.89458e-10	5.89458e-10	11.3701	4.18128	-2.89101	C40H68O7P2	757.411340481181	11.8185833333333	C04146	Terpenoid backbone biosynthesis(ko00900);;Biosynthesis of secondary metabolites(ko01110)	LMPR01070226	Prenol Lipids [PR]	Isoprenoids [PR01]	C40 isoprenoids (tetraterpenes) [PR0107]	HMDB0001094	64732-94-1	Organic compounds	Lipids and lipid-like molecules	Prenol lipids	Tetraterpenoids	Microbe,Animals	18.129	16.709	5.89458e-10	40.2627	5.1838
neg_5295	Curvularide C	1004.42	920.171	4386.19	2032.87	1253.79	1467.34	1870.3	1844.41	1608.63	1804	4371.14	1688.88	1506.86	1049.73	1896.26	6.22448733450122	C19H37NO5	763.53702195632	11.84	--	--	--	--	--	--	--	--	--	--	--	--	--	2103.59	1584.67	1774.45	2621.34	1484.29
neg_5314	Miglitol	0.0770806	0.867755	2.12099	0.152654	0.0178542	0.304074	5.89458e-10	5.89458e-10	0.00654452	5.89458e-10	5.89458e-10	0.122506	5.89458e-10	5.89458e-10	5.89458e-10	2.56667297108193	C8H17NO5	459.220611336311	11.8614166666667	C07708	--	--	--	--	--	HMDB0014634	72432-03-2	Organic compounds	Organoheterocyclic compounds	Piperidines	_	Animals	1.02194	0.158194	0.00218151	0.0408352	5.89458e-10
neg_5335	(7S,8S)-DiHODE	510.057	406.016	1149.68	945.156	445.548	618.688	512.149	679.515	351.295	674.795	933.96	474.825	486.99	435.923	550.666	-4.06793	C18H32O4	623.450302313876	11.8899833333333	--	--	--	--	--	--	--	--	--	--	--	--	--	688.584	669.797	514.319	694.527	491.193
neg_5373	UDP-kanosamine	267.602	254.675	392.48	344.154	403.832	469.66	735.785	870.367	904.855	749.172	828.221	915.225	851.21	970.805	694.849	-33.7619	C15H25N3O16P2	1167.07325428355	11.9542333333333	--	--	--	--	--	--	--	--	--	--	--	--	--	304.919	405.882	837.002	830.873	838.955
neg_5380	UDP-3-ketoglucose	1851.35	1726.47	1593.25	1763.19	1821.13	1804.92	2522.75	2460.12	2858.06	2615.41	2595.43	2927.66	2628.16	2612.4	2391.72	-16.2096	C15H22N2O17P2	1187.07430635405	11.9613666666667	--	--	--	--	--	--	--	--	--	--	--	--	--	1723.69	1796.41	2613.64	2712.83	2544.09
neg_5385	UDP-Glucuronic acid	679.231	717.795	539.738	683.805	659.494	582.257	861.827	815.634	906.879	1008.38	856.339	969.698	993.298	957.378	846.192	-35.4739	C15H22N2O18P2	1196.99681813733	11.9685	C02330	O-Antigen nucleotide sugar biosynthesis(ko00541);;Metabolic pathways(ko01100)	--	--	--	--	HMDB0012304	--	Organic compounds	Nucleosides, nucleotides, and analogues	Pyrimidine nucleotides	Pyrimidine nucleotide sugars	Animals	645.588	641.852	861.447	944.807	932.289
neg_5389	Hypoxanthine	13845.5	13475.5	11610.8	12693.4	12181.6	11958.8	12754.7	11828.9	11735.4	11160.1	11286.8	12980.5	12445	12821.8	11807.1	-16.4219	C5H4N4O	157.010944580538	11.9827833333333	C00262	Purine metabolism(ko00230);;Metabolic pathways(ko01100);;Nucleotide metabolism(ko01232)	--	--	--	--	HMDB0000157	68-94-0	Organic compounds	Organoheterocyclic compounds	Imidazopyrimidines	Purines and purine derivatives	Microbe,Animals,Plants	12977.3	12277.9	12106.3	11809.1	12358
neg_5394	6''-O-Carbamoylkanamycin A	113.002	196.092	177.087	185.989	145.371	146.878	17.2987	21.7929	16.123	19.0033	10.3295	10.6899	100.254	215.912	151.973	-10.9691	C19H37N5O12	526.230811815759	11.9827833333333	--	--	--	--	--	--	--	--	--	--	--	--	--	162.06	159.413	18.4049	13.3409	156.047
neg_5458	dCTP	426.129	451.631	374.027	401.27	449.64	434.565	569.689	614.963	620.534	660.458	635.144	659.803	647.147	617.892	583.184	-9.26162	C9H16N3O13P3	992.98439578231	12.0541666666667	C00458	Pyrimidine metabolism(ko00240);;Metabolic pathways(ko01100);;Nucleotide metabolism(ko01232)	--	--	--	--	HMDB0000998	2056-98-6	Organic compounds	Nucleosides, nucleotides, and analogues	Pyrimidine nucleotides	Pyrimidine deoxyribonucleotides	Microbe,Animals	417.262	428.492	601.729	651.802	616.074
neg_5485	dITP	2617.42	2519.06	2095.43	2415.63	2763.51	2459.7	3191.32	3264.08	3407.21	3179.51	3048.4	3404.61	3446.23	3380.36	2904.7	7.28612681274531	C10H15N4O13P3	1020.94626221702	12.0891666666667	C01345	Purine metabolism(ko00230);;Nucleotide metabolism(ko01232)	--	--	--	--	HMDB0003537	16595-02-1	Organic compounds	Nucleosides, nucleotides, and analogues	Purine nucleotides	Purine deoxyribonucleotides	Animals	2410.64	2546.28	3287.53	3210.84	3243.76
neg_5522	GTP	2516.83	2489.19	2069.32	2362.71	2822.32	2544.24	3144.83	3156.15	3285.42	3309.12	3448.97	3498.05	3429.5	3246.3	3055.35	6.91143670898055	C10H16N5O14P3	1090.98675230561	12.1534166666667	--	--	--	--	--	--	--	--	--	--	--	--	--	2358.45	2576.42	3195.47	3418.71	3243.71
neg_5544	Hydroxyspheroidene	2225.18	2683.42	4695.57	2797.06	3623.98	2443.28	2984.89	1870.68	2628.01	2803.12	1792.09	2268.51	2019.54	1777.34	2108.43	-12.8465	C41H62O2	621.436848348253	12.1891	--	--	--	--	--	--	--	--	--	--	--	--	--	3201.39	2954.77	2494.53	2287.91	1968.43
neg_5547	22-Hydroxydocosanoate	247.498	225.249	230.903	248.685	198.308	227.041	339.575	303.602	217.068	278.542	292.659	236.63	357.821	414.296	284.679	-1.66133	C22H44O3	355.321176859342	12.1962	--	--	--	--	--	--	--	--	--	--	--	--	--	234.55	224.678	286.748	269.277	352.265
neg_5552	L-Oleandrosyl-oleandolide	6.86434	11.559	1.86609	5.96882	9.07115	5.49156	15.9265	6.54765	7.24022	6.37561	3.42599	12.1656	11.1351	8.4207	2663.24	14.3636910916373	C27H46O10	565.286116166882	12.1962	C11992	Biosynthesis of 12-, 14- and 16-membered macrolides(ko00522);;Metabolic pathways(ko01100);;Biosynthesis of secondary metabolites(ko01110)	LMPK04000033	Polyketides [PK]	Macrolides and lactone polyketides [PK04]	-	--	--	--	--	--	--	--	6.76314	6.84384	9.90477	7.32239	894.266
neg_5564	Roquefortine C	2683.94	4416.12	2097.23	3319.65	10536.6	6548.74	1339.05	1345.09	1359.12	1406.76	1294.71	1414.61	1838.21	1430.57	1527.34	6.66596361357682	C22H23N5O2	410.162437114946	12.2249333333333	C22165	Staurosporine biosynthesis(ko00404);;Biosynthesis of secondary metabolites(ko01110)	--	--	--	--	HMDB0030381	58735-64-1	Organic compounds	Organoheterocyclic compounds	Indoles and derivatives	Pyrroloindoles	Animals	3065.76	6801.67	1347.75	1372.03	1598.71
neg_5567	2-Carboxy-2,5-dihydro-5-oxofuran-2-acetate	65.2221	69.2592	56.5059	49.9318	45.3636	60.3956	78.045	78.7131	62.5051	78.2675	63.1012	59.7132	64.5555	72.8136	71.4497	-5.84441	C7H6O6	206.990018574145	12.2320666666667	--	--	--	--	--	--	--	--	--	--	--	--	--	63.6624	51.897	73.0877	67.0273	69.6063
neg_5581	FMNH	940.817	1671.14	710.378	1151.33	4206.36	2653.32	425.733	459.34	420.242	484.958	481.192	507.231	627.294	444.885	555.522	1.48502680916129	C17H23N4O9P	493.090346583725	12.2392166666667	C01847	Riboflavin metabolism(ko00740);;Biosynthesis of type II polyketide products(ko01057);;Metabolic pathways(ko01100);;Biosynthesis of cofactors(ko01240)	--	--	--	--	HMDB0001142	5666-16-0	Organic compounds	Nucleosides, nucleotides, and analogues	Flavin nucleotides	_	Microbe,Animals	1107.45	2670.34	435.105	491.127	542.567
neg_5595	dTTP	197.822	296.355	252.735	148.702	511.852	305.694	645.298	769.929	733.437	835.317	941.663	746.634	747.722	586.122	629.977	2.51912714664648	C10H17N2O14P3	962.973678189734	12.2463	C00459	Pyrimidine metabolism(ko00240);;Metabolic pathways(ko01100);;Nucleotide metabolism(ko01232)	--	--	--	--	HMDB0001342	365-08-2	Organic compounds	Nucleosides, nucleotides, and analogues	Pyrimidine nucleotides	Pyrimidine deoxyribonucleotides	Microbe,Animals	248.971	322.083	716.222	841.205	654.607
neg_5606	Phorbol 12,13-dibutanoate	1.15997	5.89458e-10	0.227306	1.64305	21.806	5.89458e-10	5.89458e-10	5.89458e-10	5.89458e-10	5.89458e-10	4.43064	0.00482993	0.515822	5.89458e-10	134.599	-3.00064	C28H40O8	539.240206401903	12.2677666666667	--	--	--	--	--	--	--	--	--	--	--	--	--	0.462426	7.81634	5.89458e-10	1.47849	45.0383
neg_5609	XDP	14936.9	14768.2	13641.5	14181.3	14453.5	14236.6	18575.9	19177.2	19715	19383.2	20926.5	20860.6	20096	19497.7	17635.9	-0.78465	C10H14N4O12P2	933.014196413091	12.2820333333333	--	--	--	--	--	--	--	--	--	--	--	--	--	14448.9	14290.5	19156.1	20390.1	19076.5
neg_5635	Dihydroneopterin triphosphate	288.657	268.215	255.647	265.043	225.903	264.652	315.678	300.907	336.527	295.217	383.688	351.303	297.866	301.478	279.468	18.1609741431172	C9H16N5O13P3	989.00219374067	12.3106	--	--	--	--	--	--	--	--	--	--	--	--	--	270.84	251.866	317.704	343.403	292.937
neg_5646	N-3-Hydroxyoctanoyl-L-homoserine lactone	3192.94	5032.3	5883.43	3726.02	3360.45	3429.76	2265.61	2151.83	2131.35	2078.47	2470.75	2457.75	4131.99	5771.29	4299.64	-15.8501	C12H21NO4	485.279132073927	12.3320166666667	--	--	--	--	--	--	--	--	--	--	--	--	--	4702.89	3505.41	2182.93	2335.66	4734.31
neg_5647	3'-Keto-3'-deoxy-ATP	1887.38	1909.05	1618.99	1866.62	1943.43	1794.15	2466.22	2523.77	2545.7	2483.77	2448.22	2786.35	2558.65	2545.54	2327.1	7.14536759360363	C10H14N5O13P3	1054.96561024134	12.3392	--	--	--	--	--	--	--	--	--	--	--	--	--	1805.14	1868.07	2511.9	2572.78	2477.1
neg_5653	dGTP	816.566	852.103	729.543	821.335	1035.44	836.862	1082.1	1079.65	1104.71	1194.44	1115.47	1228.09	1192.24	1100.04	1030.98	-28.4595	C10H16N5O13P3	1072.97648422775	12.3462833333333	C00286	Purine metabolism(ko00230);;Metabolic pathways(ko01100);;Nucleotide metabolism(ko01232)	--	--	--	--	HMDB0001440	2564-35-4	Organic compounds	Nucleosides, nucleotides, and analogues	Purine nucleotides	Purine deoxyribonucleotides	Microbe,Animals	799.404	897.879	1088.82	1179.34	1107.75
neg_5655	Pyrroline hydroxycarboxylic acid	6178.52	6093.26	5253.84	5786.31	5562.96	5429.31	5701.34	5287.48	5241.72	5045.19	5060.04	5723.1	5544.04	5665.23	5253.21	-6.38017	C5H7NO3	128.034493342434	12.3534333333333	C04281	--	--	--	--	--	HMDB0001369	22573-88-2	Organic compounds	Organic acids and derivatives	Carboxylic acids and derivatives	Amino acids, peptides, and analogues	Microbe,Animals	5841.87	5592.86	5410.18	5276.11	5487.49
neg_5661	Xanthosine 5-triphosphate	3486.34	3592.83	3481.87	3512.1	3616.33	3530.43	5821.12	6543.18	6482.9	6251.51	6853.84	6199.43	6048.41	5916.15	5600.55	38.5588090994605	C10H15N4O15P3	1092.98796191629	12.3605666666667	C00700	Purine metabolism(ko00230);;Metabolic pathways(ko01100);;Nucleotide metabolism(ko01232)	--	--	--	--	HMDB0000293	6253-56-1	Organic compounds	Nucleosides, nucleotides, and analogues	Purine nucleotides	Purine ribonucleotides	Animals	3520.35	3552.95	6282.4	6434.93	5855.04
neg_5669	2,5-Diaminopyrimidine nucleoside triphosphate	906.956	1037.2	933.705	1005.06	1191.63	1092.56	1291.73	1438.19	1471.12	1352.17	1559.01	1413.78	1445.09	1300.83	1305.84	18.7428391921074	C9H18N5O14P3	1063.00125071975	12.3819833333333	C05923	Folate biosynthesis(ko00790);;Metabolic pathways(ko01100)	--	--	--	--	HMDB0006821	--	Organic compounds	Organic oxygen compounds	Organooxygen compounds	Carbohydrates and carbohydrate conjugates	Animals	959.286	1096.42	1400.35	1441.65	1350.58
neg_5670	Calicheamicin PsAg	2129.34	2141.61	2044.22	2023.36	2364.46	2003.12	2881.58	3202.97	3087.86	3098.04	3429	3269.67	3164.48	3010.61	2719.68	26.2494878707648	C40H47IN2O15S4	1085.08736644553	12.3819833333333	--	--	--	--	--	--	--	--	--	--	--	--	--	2105.06	2130.31	3057.47	3265.57	2964.92
neg_5680	Inositol 1,4,5-trisphosphate	11.8303	27.8172	15.4755	9.43487	6.26823	5.89458e-10	6.0757	11.4578	6.67401	5.97133	4.03882	5.97552	14.9058	3.89142	3.94948	-19.1985	C6H15O15P3	440.928984832078	12.3891166666667	C01245	Inositol phosphate metabolism(ko00562);;Metabolic pathways(ko01100);;MAPK signaling pathway(ko04010);;ErbB signaling pathway(ko04012);;Ras signaling pathway(ko04014);;Calcium signaling pathway(ko04020);;cGMP-PKG signaling pathway(ko04022);;cAMP signaling pathway(ko04024);;Chemokine signaling pathway(ko04062);;NF-kappa B signaling pathway(ko04064);;HIF-1 signaling pathway(ko04066);;Phosphatidylino…	--	--	--	--	HMDB0001498	85166-31-0	Organic compounds	Organic oxygen compounds	Organooxygen compounds	Alcohols and polyols	Microbe,Animals	18.3743	5.23437	8.06916	5.32856	7.58225
neg_5688	Oxaloacetate	733.2	716.452	659.32	685.588	652.567	632.172	749.992	757.625	748.889	706.261	727.915	786.68	759.768	810.67	743.085	-13.3732	C4H4O5	300.977615760836	12.4034	C00036	Glycolysis / Gluconeogenesis(ko00010);;Citrate cycle (TCA cycle)(ko00020);;Alanine, aspartate and glutamate metabolism(ko00250);;Benzoate degradation(ko00362);;D-Amino acid metabolism(ko00470);;Pyruvate metabolism(ko00620);;Glyoxylate and dicarboxylate metabolism(ko00630);;Methane metabolism(ko00680);;Carbon fixation in photosynthetic organisms(ko00710);;Carbon fixation pathways in prokaryotes(ko…	LMFA01170120	Fatty Acyls [FA]	Fatty Acids and Conjugates [FA01]	Dicarboxylic acids [FA0117]	HMDB0000223	328-42-7	Organic compounds	Organic acids and derivatives	Keto acids and derivatives	Short-chain keto acids and derivatives	Microbe,Animals,Plants	702.991	656.776	752.169	740.285	771.174
neg_5716	N5-Carboxyaminoimidazole ribonucleotide	129.796	135.369	112.333	123.132	116.013	122.927	135.669	158.397	161.319	157.469	164.459	163.011	148.525	168.007	135.918	-1.01312	C9H13N3O9P-	373.007999463426	12.4455333333333	--	--	--	--	--	--	--	--	--	--	--	--	--	125.833	120.691	151.795	161.646	150.816
neg_5718	Ergosta-5,7,22,24(28)-tetraen-3beta-ol	7.6302	5.88063	102.518	79.5367	5.89458e-10	73.9717	5.73354	89.5213	52.7381	177.871	1979.09	29.6336	64.4898	4.14899	216.21	17.9916900424138	C28H42O	429.300061813875	12.4526666666667	--	--	--	--	--	--	--	--	--	--	--	--	--	38.6763	51.1695	49.331	728.866	94.9496
neg_5732	Neopikromycin	81.1834	9.84297	168.144	69.125	4.42207	10.3695	11.5395	152.46	4.17884	44.5417	550.629	1.9196	10.9069	10.324	22.8116	41.9360559575102	C28H47NO8	560.321599043869	12.4598	--	--	--	--	--	--	--	--	--	--	--	--	--	86.3903	27.9722	56.0594	199.03	14.6808
neg_5747	udp-galactose	496.241	624.333	628.105	591.109	507.684	473.343	855.297	1090.19	1135.49	992.944	1245.1	1065.79	1083.91	925.76	944.09	23.7673890795591	C15H24N2O17P2	1169.10634844343	12.5026333333333	--	--	--	--	--	--	--	--	--	--	--	--	--	582.893	524.045	1026.99	1101.28	984.587
neg_5751	3beta-hydroxy-4beta-methyl-5alpha-cholest-7-ene-4alpha-carbaldehyde	0.0139168	5.89458e-10	305.035	96.8861	5.89458e-10	77.2833	5.89458e-10	65.7805	5.89458e-10	115.993	832.826	5.89458e-10	80.277	5.89458e-10	70.4506	-1.15397	C29H48O2	473.363139327556	12.4955	--	--	--	--	--	--	HMDB0304158	--	Organic compounds	Lipids and lipid-like molecules	Steroids and steroid derivatives	Cholestane steroids	Animals	101.683	58.0565	21.9268	316.273	50.2425
neg_5783	2'-(5-triphosphoribosyl)-3'-dephospho-CoA	715.915	646.29	764.187	769.306	678.488	725.331	1087.34	1308.81	1269.89	1165.73	1266.56	1175.03	1153.47	1048.62	1007.39	0.126753260796935	C26H41N7O26P5S-5	1053.04386077943	12.5526166666667	--	--	--	--	--	--	--	--	--	--	--	--	--	708.797	724.375	1222.01	1202.44	1069.83
neg_5809	5-Methoxytryptamine	504.565	237.018	112.353	904.777	159.135	147.892	187.778	128.931	164.733	133.909	109.323	138.791	101.725	81.4734	272.889	9.99886200928218	C11H14N2O	417.194427935853	12.5883	C05659	Tryptophan metabolism(ko00380)	--	--	--	--	HMDB0004095	608-07-1	Organic compounds	Organoheterocyclic compounds	Indoles and derivatives	Tryptamines and derivatives	Animals	284.645	403.935	160.48	127.341	152.029
neg_5846	UDP	6.6008	15.9057	22.1285	14.7865	7.32766	5.89458e-10	19.6102	34.3137	36.865	35.2356	34.937	1.15596	24.4152	28.5267	11.2844	20.6570099986588	C9H14N2O12P2	449.008745500726	12.6739666666667	C00015	Pyrimidine metabolism(ko00240);;Zeatin biosynthesis(ko00908);;Metabolic pathways(ko01100);;Nucleotide metabolism(ko01232);;Biosynthesis of cofactors(ko01240);;Neuroactive ligand-receptor interaction(ko04080)	--	--	--	--	HMDB0000295	58-98-0	Organic compounds	Nucleosides, nucleotides, and analogues	Pyrimidine nucleotides	Pyrimidine ribonucleotides	Microbe,Animals	14.8783	7.37138	30.263	23.7762	21.4087
neg_5871	3-Oxo-7,8-dihydro-alpha-ionol	7410.62	811.177	5105.56	1643.53	1182.51	6381.09	304.361	15789.5	744.166	1218.79	4343.45	732.047	411.338	464.977	937.107	2.96727167239355	C13H22O2	457.294607104699	12.7310833333333	--	--	--	--	--	--	--	--	--	--	--	--	--	4442.45	3069.05	5612.67	2098.1	604.474
neg_5877	2-Octaprenyl-3-methyl-6-methoxy-1,4-benzoquinol	5.89458e-10	1.56195	987.999	111.35	8.58706	87.0232	17.9803	594.984	4.66825	130.233	1595.61	3.27486	5.89458e-10	0.34083	29.904	-0.793452	C38H60O3	609.452000785419	12.7310833333333	--	--	--	--	--	--	HMDB0011661	--	Organic compounds	Lipids and lipid-like molecules	Prenol lipids	Sesterterpenoids	Microbe,Animals	329.854	68.9869	205.877	576.371	10.0816
neg_589	D,L- gamma-hydroxyphosphinothricin	5.89458e-10	5.89458e-10	5.89458e-10	5.89458e-10	5.89458e-10	5.89458e-10	5.89458e-10	5.89458e-10	5.89458e-10	5.89458e-10	5.89458e-10	5.89458e-10	5.89458e-10	5.89458e-10	5.89458e-10	2.64513349775452	C5H11NO5P-	217.012670450686	0.561383333333333	--	--	--	--	--	--	--	--	--	--	--	--	--	5.89458e-10	5.89458e-10	5.89458e-10	5.89458e-10	5.89458e-10
neg_5926	9,10-Epoxy-18-hydroxystearate	41.1747	35.9866	2584.83	479.171	84.0139	573.441	53.7459	198.475	103.201	475.801	1901.03	76.806	66.8171	15.3124	272.996	0.66689786153243	C18H34O4	665.461238276823	12.8374666666667	C19620	Cutin, suberine and wax biosynthesis(ko00073)	--	--	--	--	HMDB0302107	--	Organic compounds	Lipids and lipid-like molecules	Fatty Acyls	Fatty acids and conjugates	Animals	887.331	378.875	118.474	817.879	118.375
neg_5927	Ribose 1,5-bisphosphate	1152.25	1104.61	1106.2	1157.9	1013.51	1119.98	1785.35	1378.21	1308.98	1332.39	1413.36	1412.15	1441.05	1340.77	1194.24	3.10160609845908	C5H12O11P2	678.986742825738	12.8446	C01151	Pentose phosphate pathway(ko00030);;Phosphonate and phosphinate metabolism(ko00440);;Metabolic pathways(ko01100)	--	--	--	--	HMDB0011688	14689-84-0	Organic compounds	Organic oxygen compounds	Organooxygen compounds	Carbohydrates and carbohydrate conjugates	Animals	1121.02	1097.13	1490.85	1385.97	1325.35
neg_5943	Phthalate 3,4-cis-dihydrodiol	786.362	668.843	727.12	788.945	914.516	651.602	979.378	1128.82	1056.29	865.104	866.303	925.042	941.593	942.316	1013.76	-11.5972	C8H8O6	221.004435986058	12.8803	--	--	--	--	--	--	--	--	--	--	--	--	--	727.442	785.021	1054.83	885.483	965.888
neg_5948	Chloroxanthin	175.262	82.1821	454.349	391.602	35.2347	63.4615	164.733	124.76	94.3266	211.913	833.298	57.3017	105.809	187.945	217.041	-0.187285	C40H60O	555.457035894572	12.8874333333333	--	--	--	--	--	--	--	--	--	--	--	--	--	237.264	163.433	127.94	367.504	170.265
neg_5954	8-hydroxydeoxyguanosine 5'-triphosphate	4138.31	4042.65	3525.67	4002.95	3845.32	3674.68	5283.78	5441.75	5578.7	5378.91	5427.81	5574.61	5616.72	5664.19	4981.21	-2.33587	C10H12N5O14P3-4	1096.93014650499	12.9159833333333	--	--	--	--	--	--	--	--	--	--	--	--	--	3902.21	3840.98	5434.74	5460.44	5420.71
neg_5962	ppGp	715.975	778.674	801.542	721.141	727.9	716.702	1197.25	1364.8	1308.5	1230.69	1524.19	1282.38	1299.03	1264.01	1158.71	-1.48347	C10H16N5O14P3	1090.97797138719	12.9302666666667	--	--	--	--	--	--	--	--	--	--	--	--	--	765.397	721.914	1290.18	1345.76	1240.58
neg_5993	2-Hydroxy-1,4-benzoquinone	868.786	800.004	795.319	803.899	798.734	746.612	899.521	913.633	911.202	823.483	844.849	926.865	880.093	902.487	908.345	4.4874553353687	C6H4O3	144.991268323418	13.0159333333333	--	--	--	--	--	--	--	--	--	--	--	--	--	821.37	783.082	908.119	865.066	896.975
neg_6014	6-Fluorocyclohexadiene-cis,cis-1,2-diol-1-carboxylate	1627.08	1610.28	1465.59	1573.59	1528.27	1509.25	1689.15	1636.51	1623.59	1566.35	1710.01	1790.44	1649.21	1693.59	1594.38	10.2016189010546	C7H7FO4	209.004013639409	13.0866166666667	--	--	--	--	--	--	--	--	--	--	--	--	--	1567.65	1537.04	1649.75	1688.93	1645.73
neg_6046	7,8-Didehydrodesmosterol	5.89458e-10	5.89458e-10	200.465	35.432	5.89458e-10	148.943	5.89458e-10	102.559	34.5821	79.3817	711.34	32.5657	67.1778	5.89458e-10	55.6451	-2.42116	C27H42O	427.320843168105	13.1722833333333	--	--	--	--	--	--	--	--	--	--	--	--	--	66.8216	61.4584	45.7136	274.429	40.941
neg_6068	Guanosine triphosphate	493.745	450.557	446.829	457.459	455.574	499.572	709.073	794.941	806.62	759.473	809.236	831.057	722.099	749.462	680.506	-3.50144	C10H16N5O14P3	1090.97586063606	13.2508166666667	C00044	Purine metabolism(ko00230);;Riboflavin metabolism(ko00740);;Folate biosynthesis(ko00790);;Metabolic pathways(ko01100);;Biosynthesis of secondary metabolites(ko01110);;Nucleotide metabolism(ko01232);;Biosynthesis of cofactors(ko01240);;Biofilm formation - Pseudomonas aeruginosa(ko02025);;Ras signaling pathway(ko04014);;Rap1 signaling pathway(ko04015);;Sulfur relay system(ko04122);;Autophagy - anim…	--	--	--	--	HMDB0001273	1986-01-01	Organic compounds	Nucleosides, nucleotides, and analogues	Purine nucleotides	Purine ribonucleotides	Microbe,Animals	463.71	470.868	770.212	799.922	717.356
neg_6117	Oryzalexin D	224.227	207.314	3303.79	383.755	197.992	521.591	265.247	527.263	284.91	652.872	818.478	364.587	300.61	248.739	346.839	8.16136268569739	C20H32O2	653.483629430446	13.4078666666667	C21562	Diterpenoid biosynthesis(ko00904);;Biosynthesis of secondary metabolites(ko01110)	--	--	--	--	HMDB0302102	--	Organic compounds	Lipids and lipid-like molecules	Prenol lipids	Diterpenoids	Animals	1245.11	367.779	359.14	611.979	298.729
neg_626	Deoxyuridine triphosphate	5.89458e-10	5.89458e-10	5.89458e-10	5.89458e-10	5.89458e-10	5.89458e-10	5.89458e-10	5.89458e-10	5.89458e-10	5.89458e-10	5.89458e-10	5.89458e-10	5.89458e-10	5.89458e-10	5.89458e-10	32.9228174419772	C9H15N2O14P3	488.96368788432	0.561383333333333	C00460	Pyrimidine metabolism(ko00240);;Metabolic pathways(ko01100);;Nucleotide metabolism(ko01232)	--	--	--	--	HMDB0001191	1173-82-6	Organic compounds	Nucleosides, nucleotides, and analogues	Pyrimidine nucleotides	Pyrimidine deoxyribonucleotides	Microbe,Animals	5.89458e-10	5.89458e-10	5.89458e-10	5.89458e-10	5.89458e-10
neg_6317	Uridine triphosphate	12646.8	12469.7	10914.4	11688.3	10948.8	11129.3	11997	11043.5	10948.4	10729.7	10862	12273.5	11736.9	12124.3	11016	-13.1906	C9H15N2O15P3	504.936811641527	13.6428666666667	C00075	Pyrimidine metabolism(ko00240);;Metabolic pathways(ko01100);;Nucleotide metabolism(ko01232);;Biosynthesis of cofactors(ko01240);;Neuroactive ligand-receptor interaction(ko04080)	--	--	--	--	HMDB0000285	63-39-8	Organic compounds	Nucleosides, nucleotides, and analogues	Pyrimidine nucleotides	Pyrimidine ribonucleotides	Microbe,Animals	12010.3	11255.5	11329.6	11288.4	11625.7
neg_6398	sn-glycerol-1-phosphate	3061.73	3137.21	2688.74	3041.95	2924.84	2744.43	3148.53	2943.94	3174.26	2854.98	2938.9	3392.45	3291.48	3394.33	3077.23	3.7729415093181	C3H9O6P	217.012526503523	13.6571333333333	--	--	--	--	--	--	--	--	--	--	--	--	--	2962.56	2903.74	3088.91	3062.11	3254.35
neg_6400	2-carboxymuconate	2805.94	2809.45	2450.7	2605.41	2524.75	2480.18	2750.82	2614.96	2540.72	2515.72	2490.79	2873.2	2759.24	2731.33	2549.46	11.1782242469374	C7H3O6-3	181.987731917944	13.6571333333333	--	--	--	--	--	--	--	--	--	--	--	--	--	2688.7	2536.78	2635.5	2626.57	2680.01
neg_6402	DIBOA	424.242	405.706	414.787	383.682	381.074	432.669	393.465	427.736	401.088	389.724	409.117	451.995	436.375	440.398	413.022	20.8112853020219	C8H7NO4	216.010676630753	13.6571333333333	C15770	Benzoxazinoid biosynthesis(ko00402);;Biosynthesis of secondary metabolites(ko01110)	--	--	--	--	HMDB0033733	17359-54-5	Organic compounds	Organoheterocyclic compounds	Benzoxazines	Benzoxazinones	Animals	414.912	399.142	407.43	416.945	429.932
neg_6406	L-Xylulose 1-phosphate	326.639	331.608	271.79	309.978	287.53	323.936	376.575	395.818	399.08	377.338	389.555	387.047	392.063	426.137	364.105	16.6390976779661	C5H11O8P	264.99238255042	13.6571333333333	--	--	--	--	--	--	--	--	--	--	--	--	--	310.013	307.148	390.491	384.647	394.102
neg_6411	2-Amino-3-phosphonopropanoate	3317.76	3262.76	3009.8	3178.56	3030.76	3098.76	3581.09	3466.13	3438.71	3405.07	3554.54	3757.56	3674.14	3692.33	3373.08	7.38901751168402	C3H8NO5P	337.023239241264	13.6571333333333	C05672	Phosphonate and phosphinate metabolism(ko00440);;Metabolic pathways(ko01100)	--	--	--	--	HMDB0000370	5652-28-8	Organic compounds	Organic acids and derivatives	Carboxylic acids and derivatives	Amino acids, peptides, and analogues	Animals	3196.77	3102.69	3495.31	3572.39	3579.85
neg_6414	3-Chloro-2-methyldienelactone	5838.19	5877.31	5087.76	5483.8	5002.25	5209.77	5728.68	5516.93	5413.97	5251.18	5401.18	6099.93	5858.43	6146.95	5408.19	6.21506319991718	C7H5ClO4	420.975812257261	13.6571333333333	C18309	Toluene degradation(ko00623);;Microbial metabolism in diverse environments(ko01120)	--	--	--	--	HMDB0060368	--	Organic compounds	Lipids and lipid-like molecules	Fatty Acyls	Fatty acids and conjugates	Animals	5601.09	5231.94	5553.19	5584.09	5804.52
neg_6453	gamma-Glutamyl-beta-aminopropiononitrile	35.5343	145.972	153.017	98.7546	246.508	158.167	27.5226	18.816	13.0226	21.3797	7.40657	6.27536	64.9496	374.982	162.356	3.70112714053566	C8H13N3O3	457.206707336913	13.6857	C06114	Cyanoamino acid metabolism(ko00460)	--	--	--	--	HMDB0060477	--	Organic compounds	Organic acids and derivatives	Carboxylic acids and derivatives	Amino acids, peptides, and analogues	Animals	111.508	167.81	19.7871	11.6872	200.762
neg_6473	Protoanemonin	3807.76	3849.43	3231.88	3606.06	3586.01	3362.94	3709.84	3485.93	3501.62	3387.09	3437.38	3863.58	3842.58	3893.85	3624.76	9.36395036903087	C5H4O2	130.99142980449	13.7071166666667	C07090	Chlorocyclohexane and chlorobenzene degradation(ko00361);;Microbial metabolism in diverse environments(ko01120)	--	--	--	--	HMDB0060503	--	Organic compounds	Organoheterocyclic compounds	Dihydrofurans	Furanones	Animals,Plants	3629.69	3518.34	3565.8	3562.68	3787.07
neg_6474	Cytosine	1305	1298.57	1145.71	1149.88	1139.22	1204.37	1179.87	1001.47	1047.18	1013.48	1043.45	1160.37	1096.7	1131.75	1037.66	-23.7537	C4H5N3O	146.010025405214	13.7071166666667	C00380	Pyrimidine metabolism(ko00240);;Metabolic pathways(ko01100);;Nucleotide metabolism(ko01232)	--	--	--	--	HMDB0000630	71-30-7	Organic compounds	Organoheterocyclic compounds	Diazines	Pyrimidines and pyrimidine derivatives	Microbe,Animals	1249.76	1164.49	1076.17	1072.43	1088.7
neg_6480	2-Oxo-3-hydroxy-4-phosphobutanoic acid	46421.4	46228.2	41532.3	44485.6	43472.7	42270.9	48238.1	46544.6	46567.9	45994.6	48379.9	51058.7	49572.5	49839.6	46084.8	-7.14292	C4H7O8P	212.979048880229	13.7071166666667	C06054	Vitamin B6 metabolism(ko00750);;Metabolic pathways(ko01100);;Biosynthesis of cofactors(ko01240)	--	--	--	--	HMDB0006801	--	Organic compounds	Organic acids and derivatives	Keto acids and derivatives	Short-chain keto acids and derivatives	Microbe,Animals	44727.3	43409.7	47116.8	48477.7	48499
neg_6486	5-(methylsulfanyl)-2,3-dioxopentyl phosphate	84.3586	91.8376	72.4313	36.8865	81.4541	67.6909	106.814	61.1018	98.7414	46.466	103.426	98.249	79.0075	78.3688	75.5896	6.08951560752568	C6H11O6PS	262.977537191406	13.7142	C15650	Cysteine and methionine metabolism(ko00270);;Metabolic pathways(ko01100)	--	--	--	--	HMDB0059620	115974-73-7	Organic compounds	Organic acids and derivatives	Organic phosphoric acids and derivatives	Phosphate esters	Microbe,Animals	82.8758	62.0105	88.8858	82.7136	77.6553
neg_6528	UDP-N-acetyl-2-amino-2-deoxy-D-glucuronate	506.287	473.684	383.608	477.287	450.662	463.839	422.609	401.439	396.189	393.586	404.218	442.765	439.23	399.386	368.249	0.320860649812891	C17H25N3O18P2	666.059236372213	13.7071166666667	--	--	--	--	--	--	--	--	--	--	--	--	--	454.526	463.93	406.746	413.523	402.288
neg_6562	Quinolinic acid	311.043	238.816	263.896	255.849	199.93	236.014	329.428	226.084	234.215	201.573	229.593	262.747	276.755	242.09	278.587	-1.55001	C7H5NO4	166.014322325551	13.7285333333333	C03722	Tryptophan metabolism(ko00380);;beta-Alanine metabolism(ko00410);;Nicotinate and nicotinamide metabolism(ko00760);;Biosynthesis of plant secondary metabolites(ko01060);;Biosynthesis of alkaloids derived from ornithine, lysine and nicotinic acid(ko01064);;Metabolic pathways(ko01100);;Biosynthesis of cofactors(ko01240)	--	--	--	--	HMDB0000232	89-00-9	Organic compounds	Organoheterocyclic compounds	Pyridines and derivatives	Pyridinecarboxylic acids and derivatives	Microbe,Animals,Plants	271.252	230.598	263.242	231.304	265.811
neg_6564	D-Glucose	63.5388	110.259	77.7285	90.0946	63.0932	91.446	75.0361	71.8225	55.9814	72.3526	74.1372	82.0178	85.4408	89.2966	78.2208	2.23117277945147	C6H12O6	201.03845767473	13.7285333333333	--	--	--	--	--	--	--	--	--	--	--	--	--	83.8419	81.5446	67.6133	76.1692	84.3194
neg_6612	D-(-)-3-Phosphoglyceric acid disodium salt	890.963	753.708	725.503	688.968	737.401	752.54	737.643	732.795	637.941	663.09	769.445	727.971	736.68	797.38	713.453	23.7780254729401	C3H7O7P	206.972029556256	13.7428	--	--	--	--	--	--	--	--	--	--	--	--	--	790.058	726.303	702.793	720.169	749.171
neg_7129	L-Tyrosine	12.1381	12.4014	38.8554	36.962	9.74223	12.6633	46.6637	12.3448	26.4826	22.0947	20.3831	25.4794	11.3892	14.3764	41.1441	-4.95328	C9H11NO3	180.065719874985	1.473	C06420	--	--	--	--	--	--	--	--	--	--	--	--	21.1316	19.7892	28.497	22.6524	22.3032
neg_7133	Inosine	28.0904	44.1839	101.291	37.3188	7.6002	22.6309	43.9774	43.3907	36.3185	77.4271	44.4408	14.4096	50.5448	26.2204	75.7056	-1.76214	C10H12N4O5	267.073020673423	1.48728333333333	--	--	--	--	--	--	--	--	--	--	--	--	--	57.8552	22.5167	41.2289	45.4258	50.8236
neg_7162	2'-Deoxyguanosine monohydrate	106.674	167.327	202.914	116.722	55.3138	67.6679	178.112	45.3407	148.571	114.156	99.6202	117.882	144.623	88.0722	91.839	-0.324206	C10H13N5O4	266.089390892728	1.58725	--	--	--	--	--	--	--	--	--	--	--	--	--	158.972	79.9011	124.008	110.553	108.178
neg_7178	Deoxyguanosine	53.8692	89.2756	111.852	56.1516	31.6554	40.4724	91.8807	27.5411	80.5164	64.2712	57.4867	61.4408	81.7514	45.775	47.0758	-0.380302	C10H13N5O4	266.089375909745	1.6729	C00330	Purine metabolism(ko00230);;Metabolic pathways(ko01100);;Nucleotide metabolism(ko01232);;ABC transporters(ko02010)	--	--	--	--	HMDB0000085	961-07-9	Organic compounds	Nucleosides, nucleotides, and analogues	Purine nucleosides	Purine 2'-deoxyribonucleosides	Microbe,Animals,Plants	84.9988	42.7598	66.6461	61.0662	58.2007
neg_7183	Deoxyinosine	11.1089	19.2736	19.5991	6.56408	5.89458e-10	1.83956	6.40613	5.89458e-10	1.33995	8.04527	1.20139	3.04337	6.39847	4.95597	6.57799	-2.51807	C10H12N4O4	251.077943681692	1.70075	C05512	Purine metabolism(ko00230);;Metabolic pathways(ko01100);;Nucleotide metabolism(ko01232);;ABC transporters(ko02010)	--	--	--	--	HMDB0000071	890-38-0	Organic compounds	Nucleosides, nucleotides, and analogues	Purine nucleosides	Purine 2'-deoxyribonucleosides	Microbe,Animals	16.6606	2.80121	2.58203	4.09668	5.97748
neg_7191	DL-o-Tyrosine	28.4485	34.1228	26.1399	22.3634	38.4285	22.6542	15.6549	36.7205	38.3522	32.1554	6.19047	48.2199	45.2576	28.1294	11.9709	-4.55452	C9H11NO3	180.065792079912	1.82925	--	--	--	--	--	--	HMDB0006050	2370-61-8	Organic compounds	Organic acids and derivatives	Carboxylic acids and derivatives	Amino acids, peptides, and analogues	Animals	29.5704	27.8154	30.2425	28.8553	28.4526
neg_7193	4-Sulfolactone	84.1215	94.4639	69.7556	88.5071	84.5935	82.8587	90.8866	87.0329	82.753	78.2473	90.0905	94.672	93.0753	97.1142	87.6826	7.75104107939037	C6H6O7S	256.954545431975	1.82925	--	--	--	--	--	--	--	--	--	--	--	--	--	82.7803	85.3198	86.8909	87.6699	92.624
neg_7219	L-Phenylalanine	80.8021	93.556	122.726	95.3251	69.0174	76.9078	116.743	84.1628	123.374	115.841	53.9169	130.155	94.2652	77.5408	96.6317	-6.11278	C9H11NO2	164.070693072858	1.9506	C02057	--	--	--	--	--	HMDB0250791	63-91-2	Organic compounds	Organic acids and derivatives	Carboxylic acids and derivatives	Amino acids, peptides, and analogues	Animals	99.0279	80.4168	108.093	99.9709	89.4792
neg_7242	2-[(2-Aminoethylcarbamoyl)methyl]-2-hydroxybutanedioate	17.4108	36.0325	54.7729	38.3247	4.65502	4.08206	126.753	16.7633	15.1349	196.726	76.1277	14.3297	31.0452	18.1495	26.4339	6.99733487185633	C8H14N2O6	255.061491968376	2.04275	--	--	--	--	--	--	--	--	--	--	--	--	--	36.0721	15.6873	52.8836	95.7276	25.2095
neg_7249	2-Methyl-3-hydroxy-5-formylpyridine-4-carboxylate	38.3305	74.3797	158.407	124.554	122.927	87.6709	100.754	29.172	294.684	46.5565	110.364	49.5788	65.0592	30.3161	67.321	3.61650473498201	C8H7NO4	180.030885998534	2.06415	C06050	Vitamin B6 metabolism(ko00750);;Microbial metabolism in diverse environments(ko01120)	--	--	--	--	HMDB0006954	7442-76-4	Organic compounds	Organoheterocyclic compounds	Pyridines and derivatives	Pyridinecarboxylic acids and derivatives	Animals	90.3724	111.717	141.536	68.8329	54.2321
neg_7256	4-Hydroxy-2-oxohexanoic acid	1.09553	5.89458e-10	15.2771	11.9268	3.1837	18.7095	59.5348	3.56584	31.1995	21.4986	10.5082	11.6901	28.46	5.89458e-10	20.1585	5.34075997797104	C6H10O4	329.086777718348	2.05701666666667	C06762	Xylene degradation(ko00622);;Metabolic pathways(ko01100);;Microbial metabolism in diverse environments(ko01120);;Degradation of aromatic compounds(ko01220)	LMFA01050343	Fatty Acyls [FA]	Fatty Acids and Conjugates [FA01]	Hydroxy fatty acids [FA0105]	--	--	--	--	--	--	--	5.45755	11.2733	31.4334	14.5657	16.2062
neg_7263	Pantothenate	16.5304	17.2801	77.5641	55.9923	39.5524	63.1147	108.986	29.8784	67.8995	63.8187	47.2193	23.9781	25.036	18.4178	47.1097	-3.24823	C9H17NO5	218.102684493958	2.0713	--	--	--	--	--	--	--	--	--	--	--	--	--	37.1249	52.8865	68.9214	45.0054	30.1878
neg_7288	Nicotinurate	10.4557	3.31748	25.9755	21.7844	22.7161	59.4877	156.586	16.6422	121.284	33.4351	26.6655	32.227	80.0627	1.40866	22.5614	-6.37537	C8H8N2O3	359.097412003797	2.20693333333333	C05380	Nicotinate and nicotinamide metabolism(ko00760)	--	--	--	--	HMDB0003269	583-08-4	Organic compounds	Organic acids and derivatives	Carboxylic acids and derivatives	Amino acids, peptides, and analogues	Animals	13.2495	34.6627	98.1706	30.7759	34.6776
neg_7297	5-hydroxy furancarboxylic acid	203.764	200.998	177.204	193.38	182.001	180.731	196.592	179.128	184.294	173.986	183.887	200.612	195.401	188.819	176.286	13.3841283844767	C5H4O4	162.982073221625	2.28545	--	--	--	--	--	--	HMDB0059784	--	Organic compounds	Organoheterocyclic compounds	Furans	Furoic acid and derivatives	Microbe,Animals	193.989	185.371	186.671	186.161	186.835
neg_7317	L-Tryptophan	18.3657	11.0084	56.771	55.3614	21.9809	23.731	77.6573	16.7011	59.9477	41.1365	27.2678	36.2679	18.888	24.0597	48.8859	-3.78204	C11H12N2O2	203.081829326228	2.38468333333333	C00078	Glycine, serine and threonine metabolism(ko00260);;Tryptophan metabolism(ko00380);;Phenylalanine, tyrosine and tryptophan biosynthesis(ko00400);;Staurosporine biosynthesis(ko00404);;Indole alkaloid biosynthesis(ko00901);;Glucosinolate biosynthesis(ko00966);;Aminoacyl-tRNA biosynthesis(ko00970);;Biosynthesis of various alkaloids(ko00996);;Biosynthesis of various other secondary metabolites(ko00997…	--	--	--	--	HMDB0000929	73-22-3	Organic compounds	Organoheterocyclic compounds	Indoles and derivatives	Indolyl carboxylic acids and derivatives	Microbe,Animals	28.715	33.6911	51.4353	34.8907	30.6112
neg_735	2-methylthiophene	1.20929	1.76168	5.89458e-10	5.89458e-10	5.89458e-10	5.89458e-10	5.89458e-10	5.89458e-10	5.89458e-10	5.89458e-10	1.27623	5.89458e-10	5.89458e-10	5.89458e-10	5.89458e-10	-7.50805	C5H6S	97.0110088290972	0.561383333333333	--	--	--	--	--	--	HMDB0033118	554-14-3	Organic compounds	Organoheterocyclic compounds	Heteroaromatic compounds	_	Microbe,Animals	0.990322	5.89458e-10	5.89458e-10	0.425409	5.89458e-10
neg_7389	Isonicotinylglycine	1109.17	1152.85	1047.34	1134.38	1042.2	1054.2	1063.27	819.596	987.662	905.312	916.287	908.924	893.535	1046.49	1005.08	-9.77022	C8H8N2O3	397.072865925576	2.41323333333333	C16623	Drug metabolism - other enzymes(ko00983)	--	--	--	--	HMDB0041912	2015-20-5	Organic compounds	Organic acids and derivatives	Carboxylic acids and derivatives	Amino acids, peptides, and analogues	Animals	1103.12	1076.93	956.843	910.174	981.702
neg_7400	(2-Aminobenzoyl)acetate	47674.4	48591.3	44456.6	50091	44517.5	44553.8	42748	39076.6	44733.2	43025.2	43680.5	45113.8	43419.2	51415.9	47754.9	-20.2614	C9H9NO3	200.029282993468	2.41323333333333	--	--	--	--	--	--	--	--	--	--	--	--	--	46907.4	46387.5	42185.9	43939.9	47530
neg_7417	Lumichrome	5.89458e-10	5.89458e-10	1.86951	5.89458e-10	1.10407	1.01057	5.89458e-10	5.89458e-10	5.89458e-10	5.89458e-10	5.89458e-10	5.89458e-10	5.89458e-10	5.89458e-10	5.89458e-10	7.64228903468077	C12H10N4O2	287.08042849722	2.4061	C01727	Riboflavin metabolism(ko00740)	--	--	--	--	HMDB0254199	--	Organic compounds	Organoheterocyclic compounds	Pteridines and derivatives	Alloxazines and isoalloxazines	Animals,Plants,Microbe	0.62317	0.704877	5.89458e-10	5.89458e-10	5.89458e-10
neg_7424	4-Demethylpremithramycinone	1607.35	1671.89	1434.2	1615	1470.09	1474.78	1344.46	1204.16	1372.16	1287.61	1339.17	1345.88	1295.51	1524.49	1412.08	-4.63755	C20H16O9	399.070300269951	2.41323333333333	--	--	--	--	--	--	--	--	--	--	--	--	--	1571.15	1519.96	1306.92	1324.22	1410.7
neg_7425	5'-(p-nitrophenyl)thioadenosine	281.613	285.173	253.957	265.829	252.292	260.204	280.815	231.946	269.921	256.309	269.767	253.085	272.055	300.164	276.287	-6.07978	C16H16N6O5S	403.080555427469	2.41323333333333	--	--	--	--	--	--	--	--	--	--	--	--	--	273.581	259.442	260.894	259.72	282.835
neg_7430	thiamine(1+) diphosphate(1-)	179.773	185.868	173.289	222.6	200.895	163.838	187.134	184.448	202.53	179.214	167.499	207.43	215.721	225.485	185.213	-6.11573	C12H18N4O7P2S	469.03275276723	2.4061	--	--	--	--	--	--	--	--	--	--	--	--	--	179.643	195.778	191.37	184.714	208.806
neg_7431	FR 900098	60.7318	69.0262	55.8841	59.6409	64.1852	59.4889	62.1945	55.848	65.0988	58.8267	60.9881	66.6106	79.5803	73.0671	63.3492	0.966431734209358	C5H12NO5P	431.06039909656	2.4061	--	--	--	--	--	--	--	--	--	--	--	--	--	61.8807	61.105	61.0471	62.1418	71.9989
neg_7433	Epithienamycin E	72.8032	73.9727	71.016	72.7461	66.3005	74.3714	58.6539	54.7704	76.01	61.7414	67.0369	66.6186	67.4855	73.135	65.3043	-17.8606	C13H16N2O8S2	437.026008386159	2.41323333333333	--	--	--	--	--	--	--	--	--	--	--	--	--	72.5973	71.1393	63.1448	65.1323	68.6416
neg_7443	AMPPNP	2359.1	2438.27	2242.5	2421.99	2278.68	2225.01	2469.68	2165.49	2355.11	2223.41	2316.82	2482.61	2429.4	2605.37	2432.56	0.506303159092611	C10H17N6O12P3	505.004709662048	2.41323333333333	--	--	--	--	--	--	--	--	--	--	--	--	--	2346.62	2308.56	2330.09	2340.95	2489.11
neg_7473	Iminoglycine	1564.99	1629.18	1424.88	1644.01	1420.32	1447.39	1311.73	1199.06	1408.3	1313.94	1308.37	1353.64	1314.69	1573.65	1486.94	2.81346113591935	C2H3NO2	183.002567537745	2.41323333333333	--	--	--	--	--	--	--	--	--	--	--	--	--	1539.68	1503.91	1306.36	1325.32	1458.42
neg_7488	IDP	352.792	355.279	313.114	362.091	311.723	335.666	279.404	266.244	333.348	306.665	284.989	309.148	299.32	369.74	341.802	6.22016033037409	C10H14N4O11P2	901.030388581003	2.41323333333333	C00104	--	--	--	--	--	HMDB0003335	1986-04-04	Organic compounds	Nucleosides, nucleotides, and analogues	Purine nucleotides	Purine ribonucleotides	Microbe,Animals	340.395	336.493	292.999	300.268	336.954
neg_7494	Palmityl-CoA	5.89458e-10	5.89458e-10	5.89458e-10	5.89458e-10	5.89458e-10	5.89458e-10	5.89458e-10	5.89458e-10	5.89458e-10	5.89458e-10	5.89458e-10	5.89458e-10	5.89458e-10	5.89458e-10	5.89458e-10	-32.552	C37H66N7O17P3S	1004.3048721626	2.42038333333333	--	--	--	--	--	--	--	--	--	--	--	--	--	5.89458e-10	5.89458e-10	5.89458e-10	5.89458e-10	5.89458e-10
neg_7502	Psilocybin	19.4946	1.3687	5.89458e-10	0.819304	5.89458e-10	1.35916	9.53065	5.89458e-10	0.00302526	4.40663	2.99325	2.08422	1.70633	5.89458e-10	1.28096	-13.1575	C12H17N2O4P	283.08157929311	2.42038333333333	--	--	--	--	--	--	--	--	--	--	--	--	--	6.95443	0.726156	3.17789	3.16137	0.995763
neg_7505	Phosphoglycolic acid	74.4669	71.9267	64.5458	72.8827	75.4894	66.2677	80.3	62.5759	65.6038	69.6895	72.2365	69.2258	69.0431	77.3121	70.9308	-16.4161	C2H5O6P	370.973478776453	2.42038333333333	C00988	Glyoxylate and dicarboxylate metabolism(ko00630);;Metabolic pathways(ko01100);;Biosynthesis of secondary metabolites(ko01110);;Carbon metabolism(ko01200)	--	--	--	--	HMDB0000816	13147-57-4	Organic compounds	Organic acids and derivatives	Organic phosphoric acids and derivatives	Phosphate esters	Microbe,Animals	70.3131	71.5466	69.4932	70.3839	72.4287
neg_7527	AG-126	143.993	179.506	192.108	191.021	197.966	144.935	81.0808	211.977	238.473	209.254	66.0249	281.686	228.942	222.628	92.4444	5.77621709789004	C10H5N3O3	214.027056679247	2.42751666666667	--	--	--	--	--	--	--	--	--	--	--	--	--	171.869	177.974	177.177	185.655	181.338
neg_7528	D-Mannonate	72.8863	88.4099	83.7962	89.7844	87.1028	65.1322	45.9363	84.5536	103.529	90.5782	43.1113	114.62	92.54	97.6138	54.2432	-1.1989	C6H11O7-	216.024911663995	2.42751666666667	--	--	--	--	--	--	--	--	--	--	--	--	--	81.6975	80.6731	78.0063	82.7699	81.4657
neg_7533	risedronate	1090.6	1088.69	984.851	1070.98	1022.46	1005.72	1029.38	957.106	1007.12	1002.05	1017.63	1094.85	1082.82	1104.94	1040.68	-6.47886	C7H11NO7P2	327.990305423147	2.42751666666667	C08233	--	--	--	--	--	HMDB0015022	105462-24-6	Organic compounds	Organic acids and derivatives	Organic phosphonic acids and derivatives	Bisphosphonates	Animals	1054.71	1033.05	997.866	1038.18	1076.15
neg_7534	N-acetyl-D-tryptophan	1.97661	1.72686	6.41866	4.1083	5.89458e-10	5.89458e-10	8.95137	1.90126	1.80686	2.32538	5.10033	9.45276	5.89458e-10	5.89458e-10	15.8112	-6.34839	C13H14N2O3	291.09708284538	2.42751666666667	--	--	--	--	--	--	HMDB0255052	--	Organic compounds	Organic acids and derivatives	Carboxylic acids and derivatives	Amino acids, peptides, and analogues	Microbe,Animals	3.37404	1.36943	4.21983	5.62616	5.2704
neg_7555	7,8-Dihydroneopterin 3'-triphosphate	207.727	195.502	169.57	189.862	176.261	169.517	172.5	161.128	183.386	173.123	181.775	182.868	179.084	191.839	180.727	3.43417247225333	C9H16N5O13P3	493.990168950163	2.42751666666667	C04895	Folate biosynthesis(ko00790);;Metabolic pathways(ko01100);;Biosynthesis of cofactors(ko01240)	--	--	--	--	HMDB0000980	20574-65-6	Organic compounds	Organoheterocyclic compounds	Pteridines and derivatives	Pterins and derivatives	Microbe,Animals	190.933	178.547	172.338	179.255	183.883
neg_7562	3-pyridinecarboxaldehyde adenine dinucleotide	6538.79	6524.9	5646.1	6338.08	5998.27	5841.32	6083.47	5614.27	6060.66	5745.89	5654.09	6492.81	6384.23	6601.48	6137.13	12.9144544519002	C21H25N6O14P2-	668.073422403858	2.42751666666667	--	--	--	--	--	--	--	--	--	--	--	--	--	6236.59	6059.22	5919.47	5964.26	6374.28
neg_7588	2-[(2R,5Z)-2-Carboxy-4-methylthiazol-5(2H)-ylidene]ethyl phosphate	185.98	194.287	156.352	169.303	187.569	164.416	189.452	179.7	197.469	188.194	179.991	201.655	190.025	199.28	179.699	14.5892502135762	C7H10NO6PS	301.969941253715	2.44178333333333	--	--	--	--	--	--	--	--	--	--	--	--	--	178.873	173.763	188.874	189.947	189.668
neg_7593	3-Iodo-L-tyrosine	1000.65	1065.47	962.015	1040.99	1030.15	962.833	1102.01	1045.52	1067.59	1009.33	1084.4	1165.52	1146.84	1156.77	1076.16	6.28815898560603	C9H10INO3	351.970674333747	2.44178333333333	C02515	Tyrosine metabolism(ko00350);;Metabolic pathways(ko01100);;Thyroid hormone synthesis(ko04918)	--	--	--	--	HMDB0000021	70-78-0	Organic compounds	Organic acids and derivatives	Carboxylic acids and derivatives	Amino acids, peptides, and analogues	Animals	1009.38	1011.32	1071.71	1086.42	1126.59
neg_7619	Thiocysteine	1982.19	2010.99	1856.67	1946.1	1872.41	1841.92	1896.39	1837.79	1891.12	1812.9	1906.33	1967.94	1934.82	2085.9	1865.9	10.7038150516894	C3H7NO2S2	342.956316129121	2.44893333333333	C01962	--	--	--	--	--	HMDB0003585	5652-32-4	Organic compounds	Organic acids and derivatives	Carboxylic acids and derivatives	Amino acids, peptides, and analogues	Animals	1949.95	1886.81	1875.1	1895.72	1962.21
neg_7650	PA(16:1(9Z)/0:0)	5.89458e-10	5.89458e-10	48.5685	17.067	21.6145	35.4681	206.417	20.5363	89.9754	18.521	23.8724	17.202	18.9827	5.89458e-10	15.7036	-12.7999	C19H37O7P	443.191866186835	2.4632	--	--	LMGP10050016	Glycerophospholipids [GP]	Glycerophosphates [GP10]	Monoacylglycerophosphates [GP1005]	HMDB0062323	--	Organic compounds	Lipids and lipid-like molecules	Glycerophospholipids	Glycerophosphates	Microbe,Animals	16.1895	24.7165	105.643	19.8651	11.5621
neg_7687	cis-1,2-Dihydronaphthalene-1,2-diol	5.89458e-10	0.0821294	0.000354832	2.75728	5.89458e-10	5.89458e-10	5.89458e-10	0.0901298	5.89458e-10	0.0808732	5.89458e-10	5.89458e-10	0.312461	5.89458e-10	5.89458e-10	-2.35696	C10H10O2	369.133598013765	2.53458333333333	--	--	--	--	--	--	--	--	--	--	--	--	--	0.0274948	0.919095	0.0300433	0.0269577	0.104154
neg_7697	Baeocystin	896.365	38.7781	90.859	295.508	359.402	45.4439	106.172	853.134	743.049	148.751	215.331	96.5042	48.4001	13.9836	97.5704	-0.990983	C11H15N2O4P	269.069399525202	2.57741666666667	C21779	Indole alkaloid biosynthesis(ko00901);;Biosynthesis of secondary metabolites(ko01110)	--	--	--	--	--	--	--	--	--	--	--	342.001	233.451	567.452	153.529	53.3181
neg_7698	5-Acetylamino-6-formylamino-3-methyluracil	319.106	9.99892	25.5471	105.12	124.442	15.2705	37.6762	296.866	258.958	46.5755	74.6361	36.8513	16.3625	1.56876	29.7646	-6.40674	C8H10N4O4	271.066959315849	2.57741666666667	C16365	Caffeine metabolism(ko00232);;Metabolic pathways(ko01100);;Biosynthesis of secondary metabolites(ko01110)	--	--	--	--	HMDB0011105	--	Organic compounds	Organoheterocyclic compounds	Diazines	Pyrimidines and pyrimidine derivatives	Animals	118.217	81.6112	197.834	52.6876	15.8986
neg_7736	Rivenprost	1.83524	7.47686	518.716	17.474	3.41665	27.9406	1525.76	8.7577	902.483	72.6739	51.5315	3.49369	10.7369	5.89458e-10	31.4879	2.47730870692304	C24H34O6S	449.201448678972	2.68448333333333	--	--	--	--	--	--	HMDB0257249	--	Organic compounds	Benzenoids	Benzene and substituted derivatives	Benzylethers	Animals	176.009	16.2771	812.335	42.5664	14.0749
neg_7737	6-Aminopenicillanate	1.63959	5.89458e-10	8.07169	6.01025	7.96522	4.51152	61.0271	2.2564	14.3459	1.7701	2.97841	23.7784	2.55338	5.89458e-10	1.46769	21.9918613775773	C8H12N2O3S	431.115953059413	2.69163333333333	C02954	Penicillin and cephalosporin biosynthesis(ko00311);;Biosynthesis of secondary metabolites(ko01110);;Penicillins(ko07011);;Cephalosporins - parenteral agents(ko07012)	--	--	--	--	HMDB0060618	--	Organic compounds	Organic acids and derivatives	Carboxylic acids and derivatives	Amino acids, peptides, and analogues	Microbe,Animals	3.23709	6.16233	25.8765	9.50899	1.34036
neg_7743	p-Salicylic acid	39.47	23.9491	37.3996	46.009	30.4421	28.6808	29.9692	38.6976	34.7932	33.9038	49.6084	27.6562	37.4299	25.9762	27.3538	-5.85785	C7H6O3	137.023609049829	2.74803333333333	C00156	Ubiquinone and other terpenoid-quinone biosynthesis(ko00130);;Benzoate degradation(ko00362);;Bisphenol degradation(ko00363);;Toluene degradation(ko00623);;Aminobenzoate degradation(ko00627);;Folate biosynthesis(ko00790);;Biosynthesis of phenylpropanoids(ko01061);;Metabolic pathways(ko01100);;Biosynthesis of secondary metabolites(ko01110);;Microbial metabolism in diverse environments(ko01120);;Deg…	--	--	--	--	HMDB0000500	99-96-7	Organic compounds	Benzenoids	Benzene and substituted derivatives	Benzoic acids and derivatives	Microbe,Animals,Plants	33.6062	35.044	34.4867	37.0562	30.2533
neg_7773	O-beta-D-Xylosylzeatin	107.923	86.9915	276.7	109.401	472.437	596.909	3239.68	140.793	863.804	418.607	216.75	159.118	178.315	182.716	170.436	-42.3872	C15H21N5O5	386.108785662162	2.84796666666667	--	--	--	--	--	--	--	--	--	--	--	--	--	157.205	392.916	1414.76	264.825	177.156
neg_7779	5'-ethylthioadenosine	256.676	384.844	1721.91	371.867	1762.91	2860.67	19674.7	1179.43	3570.05	1454.25	958.975	986.129	632.514	541.916	1350.38	-16.3579	C12H17N5O3S	356.098324266348	2.86223333333333	--	--	--	--	--	--	--	--	--	--	--	--	--	787.811	1665.15	8141.39	1133.12	841.603
neg_7782	Phlorizin	5.89458e-10	1.49351	12.2422	19.0186	3.68565	6.57188	0.681373	5.89458e-10	5.89458e-10	5.89458e-10	1.94761	5.89458e-10	5.89458e-10	5.89458e-10	5.89458e-10	0.0277926070363987	C21H24O10	435.129682654663	2.8551	C01604	Flavonoid biosynthesis(ko00941);;Biosynthesis of secondary metabolites(ko01110)	--	--	--	--	HMDB0036634	60-81-1	Organic compounds	Phenylpropanoids and polyketides	Flavonoids	Flavonoid glycosides	Animals	4.57857	9.75871	0.227124	0.649204	5.89458e-10
neg_7783	Glucoerucin	18.3214	26.8712	169.146	25.9739	171.246	280.27	2022.7	112.27	368.361	143.092	98.9436	93.0556	63.0911	39.6297	134.792	0.487709168981568	C12H23NO9S3	456.023	2.86223333333333	C08409	--	--	--	--	--	HMDB0038403	21973-56-8	Organic compounds	Organic oxygen compounds	Organooxygen compounds	Carbohydrates and carbohydrate conjugates	Animals	71.4463	159.163	834.443	111.697	79.1709
neg_7794	Citrulline	0.306692	0.0903726	0.969589	0.295751	0.97083	0.846163	1.70072	0.754899	1.81059	0.539116	0.930392	0.976664	1.7687	0.396993	0.911227	-4.99339	C6H13N3O3	387.159033939289	2.86938333333333	C00327	Arginine biosynthesis(ko00220);;Metabolic pathways(ko01100);;Biosynthesis of secondary metabolites(ko01110);;Biosynthesis of amino acids(ko01230)	--	--	--	--	HMDB0000904	372-75-8	Organic compounds	Organic acids and derivatives	Carboxylic acids and derivatives	Amino acids, peptides, and analogues	Microbe,Animals	0.455551	0.704248	1.42207	0.81539	1.02564
neg_782	L-Asparagine	5.89458e-10	5.89458e-10	15.5007	2.73285	5.89458e-10	5.89458e-10	9.23576	5.89458e-10	0.934002	5.89458e-10	5.89458e-10	6.95611	5.89458e-10	5.89458e-10	13.5734	-6.42429	C4H8N2O3	131.045367342763	0.597083333333333	--	--	--	--	--	--	--	--	--	--	--	--	--	5.16691	0.91095	3.38992	2.3187	4.52446
neg_7828	Apiin	12.4504	8.30797	25.9436	137.091	8.8521	38.3569	183.833	0.0538181	134.351	25.6689	88.2277	501.387	28.4541	4.86514	13.7009	-2.23293	C26H28O14	563.139369437833	3.01931666666667	--	--	--	--	--	--	--	--	--	--	--	--	--	15.5673	61.4334	106.079	205.095	15.6734
neg_7831	KETOLEUCINE	6.6756	7.46311	7.31411	2.02551	1.30753	10.1717	20.0247	5.89458e-10	6.44279	23.06	10.0696	4.88428	14.568	5.00356	7.40779	-6.83508	C6H10O3	129.054828755999	3.04716666666667	C00233	Valine, leucine and isoleucine degradation(ko00280);;Valine, leucine and isoleucine biosynthesis(ko00290);;Glucosinolate biosynthesis(ko00966);;Metabolic pathways(ko01100);;Biosynthesis of secondary metabolites(ko01110);;2-Oxocarboxylic acid metabolism(ko01210);;Biosynthesis of amino acids(ko01230)	--	--	--	--	HMDB0000695	816-66-0	Organic compounds	Organic acids and derivatives	Keto acids and derivatives	Short-chain keto acids and derivatives	Microbe,Animals,Plants	7.15094	4.50158	8.8225	12.6713	8.99313
neg_7870	KAPA	2993.43	2366.59	1892.17	2602.12	2501.17	3093.93	2186.39	2055.46	2364.29	3010.39	2673.94	2832.21	3210.99	2856.09	2706.55	-4.75152	C9H17NO3	186.11267786731	3.2043	C01092	--	LMFA01100065	Fatty Acyls [FA]	Fatty Acids and Conjugates [FA01]	Amino fatty acids [FA0110]	HMDB0240687	682799-71-9	Organic compounds	Lipids and lipid-like molecules	Fatty Acyls	Fatty acids and conjugates	Animals	2417.4	2732.41	2202.05	2838.85	2924.55
neg_7893	4-Hydroxybenzaldehyde	242.906	231.274	276.098	285.384	286.179	234.884	460.95	347.006	378.961	321.01	330.11	309.286	369.805	308.578	249.238	-7.40494	C7H6O2	121.028599324516	3.24	C00633	Bisphenol degradation(ko00363);;Toluene degradation(ko00623);;Aminobenzoate degradation(ko00627);;Biosynthesis of phenylpropanoids(ko01061);;Metabolic pathways(ko01100);;Microbial metabolism in diverse environments(ko01120)	--	--	--	--	HMDB0011718	123-08-0	Organic compounds	Organic oxygen compounds	Organooxygen compounds	Carbonyl compounds	Animals,Plants,Microbe	250.093	268.815	395.639	320.136	309.207
neg_7897	Myricetin	5.89458e-10	5.89458e-10	5.89458e-10	5.89458e-10	5.89458e-10	5.89458e-10	5.89458e-10	5.89458e-10	5.89458e-10	5.89458e-10	16.7721	0.39181	0.199014	5.89458e-10	5.89458e-10	0.710113776289646	C15H10O8	317.030516688038	3.25426666666667	C10107	Flavonoid biosynthesis(ko00941);;Flavone and flavonol biosynthesis(ko00944);;Biosynthesis of secondary metabolites(ko01110)	LMPK12110001	Polyketides [PK]	Flavonoids [PK12]	Flavones and Flavonols [PK1211]	HMDB0002755	529-44-2	Organic compounds	Phenylpropanoids and polyketides	Flavonoids	Flavones	Microbe,Animals,Plants	5.89458e-10	5.89458e-10	5.89458e-10	5.72131	0.066338
neg_7901	dipropyl succinate	39.6047	39.7626	32.0165	40.6656	40.6311	29.9508	45.0423	39.3329	38.3204	37.3047	38.5929	42.1047	43.6952	43.0225	49.5936	-3.81573	C10H18O4	247.117940687421	3.2614	--	--	--	--	--	--	--	--	--	--	--	--	--	37.1279	37.0825	40.8985	39.3341	45.4371
neg_7906	N-Acetyl-L-glutamate 5-semialdehyde	36.4211	53.0026	219.331	125.655	157.093	211.777	1988.81	56.2994	825.693	146.043	209.544	81.6803	181.952	43.9155	51.6	9.1852183602432	C7H11NO4	194.045065330601	3.28281666666667	C01250	Arginine biosynthesis(ko00220);;Arginine and proline metabolism(ko00330);;Metabolic pathways(ko01100);;Biosynthesis of secondary metabolites(ko01110);;2-Oxocarboxylic acid metabolism(ko01210);;Biosynthesis of amino acids(ko01230)	--	--	--	--	HMDB0006488	13074-21-0	Organic compounds	Organic acids and derivatives	Carboxylic acids and derivatives	Amino acids, peptides, and analogues	Microbe,Animals	102.918	164.842	956.934	145.756	92.4893
neg_7919	5-Amino-6-(1-D-ribitylamino)uracil	11.9959	11.096	16.3379	17.7389	11.5158	5.93384	31.8536	1.40892	3.82866	6.5784	2.64482	21.7633	2.86966	12.1723	27.9826	9.63382117492408	C9H16N4O6	275.102367782991	3.2971	C04732	Methane metabolism(ko00680);;Riboflavin metabolism(ko00740);;Metabolic pathways(ko01100);;Biosynthesis of secondary metabolites(ko01110);;Microbial metabolism in diverse environments(ko01120);;Biosynthesis of cofactors(ko01240)	--	--	--	--	HMDB0011106	17014-74-3	Organic compounds	Organic oxygen compounds	Organooxygen compounds	Carbohydrates and carbohydrate conjugates	Microbe,Animals	13.1433	11.7295	12.3637	10.3288	14.3415
neg_7923	D-Pantothenoyl-L-cysteine	45.907	99.79	61.3466	9.54087	110.139	41.2948	1.95934	151.112	74.483	4.25458	45.4939	191.099	4.51438	2.75467	0.908616	-16.3212	C12H22N2O6S	343.089267858507	3.31138333333333	C04079	Pantothenate and CoA biosynthesis(ko00770)	--	--	--	--	HMDB0006834	--	Organic compounds	Organic acids and derivatives	Peptidomimetics	Hybrid peptides	Animals	69.0145	53.6581	75.8515	80.2825	2.72589
neg_7942	p-Coumaric acid	15.7094	7.14343	54.7712	77.0904	27.9189	26.2904	37.637	21.4304	76.1889	73.7978	122.298	26.6096	124.804	14.2734	25.3325	-6.04371	C9H8O3	163.039076229147	3.41785	C06738	--	--	--	--	--	HMDB0030677	4501-31-9	Organic compounds	Phenylpropanoids and polyketides	Cinnamic acids and derivatives	Hydroxycinnamic acids and derivatives	Animals,Plants	25.8747	43.7666	45.0854	74.2351	54.8032
neg_7943	Suberic acid	413.323	376.613	344.794	356.106	335.473	338.068	373.689	330.46	339.75	369.95	358.464	374.863	383.272	372.623	411.627	-5.4919	C8H14O4	173.08097641452	3.42498333333333	C08278	--	LMFA01170001	Fatty Acyls [FA]	Fatty Acids and Conjugates [FA01]	Dicarboxylic acids [FA0117]	HMDB0000893	505-48-6	Organic compounds	Lipids and lipid-like molecules	Fatty Acyls	Fatty acids and conjugates	Animals,Plants	378.244	343.215	347.966	367.759	389.174
neg_7944	D-Erythro-imidazole-glycerol-phosphate	72.0762	67.4041	55.3137	61.4414	64.1627	60.6485	69.2998	55.0086	58.9533	67.4837	71.3321	65.0922	84.7943	63.1525	78.5245	6.45894844548294	C6H11N2O6P	273.006411468577	3.42498333333333	C04666	Histidine metabolism(ko00340);;Biosynthesis of alkaloids derived from histidine and purine(ko01065);;Metabolic pathways(ko01100);;Biosynthesis of secondary metabolites(ko01110);;Biosynthesis of amino acids(ko01230)	--	--	--	--	HMDB0012208	36244-87-8	Organic compounds	Organic acids and derivatives	Organic phosphoric acids and derivatives	Phosphate esters	Microbe,Animals	64.9313	62.0842	61.0873	67.9693	75.4904
neg_7954	Melatonin	5.89458e-10	1.26699	8.5266	9.12775	2.23102	3.76882	4.32213	5.89458e-10	6.73118	6.32708	12.0288	1.40022	18.4185	1.22666	5.89458e-10	-6.1766	C13H16N2O2	267.089145341718	3.43213333333333	C01598	Tryptophan metabolism(ko00380);;Metabolic pathways(ko01100);;Biosynthesis of secondary metabolites(ko01110);;Neuroactive ligand-receptor interaction(ko04080);;Circadian entrainment(ko04713)	--	--	--	--	HMDB0001389	73-31-4	Organic compounds	Organoheterocyclic compounds	Indoles and derivatives	Indoles	Animals	3.26453	5.04253	3.68444	6.58535	6.5484
neg_7964	Benzylsuccinate	288.536	237.49	214.375	257.346	170.975	147.545	212.745	165.467	125.901	209.199	295.742	123.327	142.1	115.208	156.502	-1.81307	C11H12O4	253.071384481464	3.4464	--	--	--	--	--	--	--	--	--	--	--	--	--	246.801	191.955	168.038	209.423	137.937
neg_8005	Phenyl acetate	689.203	623.47	837.861	993.93	667.093	612.584	701.344	628.581	676.958	561.357	559.082	904.07	765.846	796.687	3534.54	-6.61654	C8H8O2	135.044252867423	3.46781666666667	C15583	--	--	--	--	--	HMDB0040733	122-79-2	Organic compounds	Benzenoids	Phenol esters	_	Microbe,Animals	716.845	757.869	668.961	674.836	1699.02
neg_8041	(+)-(3S,4R)-cis-3,4-Dihydroxy-3,4-dihydrofluorene	55.549	48.3449	768.775	143.792	108.936	257.684	1250.5	133.547	1476.36	261.81	267.918	120.098	100.01	17.7793	163.981	9.83524837033869	C13H12O2	399.164118562271	3.56061666666667	--	--	--	--	--	--	--	--	--	--	--	--	--	290.89	170.138	953.469	216.608	93.9234
neg_8054	Hydantoin-5-propionate	77.5338	99.6151	146.284	32.3767	118.856	47.7825	5.89458e-10	116.392	57.0504	56.3336	40.8028	133.182	70.5717	19.4728	6.78286	-8.46422	C6H8N2O4	343.086624545191	3.61058333333333	C05565	Histidine metabolism(ko00340)	--	--	--	--	HMDB0001212	5624-26-0	Organic compounds	Organoheterocyclic compounds	Azolidines	Imidazolidines	Animals	107.811	66.3383	57.8142	76.7727	32.2758
neg_8064	2-Hydroxy-2H-benzo[h]chromene-2-carboxylate	4.44785	2.3169	5.03518	3.49493	7.31683	8.6864	5.70692	9.06286	5.68423	12.1627	35.2514	3.8381	15.4079	9.50167	6.73005	7.43973684800601	C14H10O4	287.057912516083	3.63915	--	--	--	--	--	--	--	--	--	--	--	--	--	3.93331	6.49939	6.818	17.0841	10.5465
neg_8065	1,3,7-Trimethyl-5-hydroxyisourate	154.73	121.86	183.668	122.086	287.967	220.938	208.175	252.593	196.55	119.326	208.253	169.929	61.0896	136.531	84.2424	-7.11803	C8H10N4O4	271.066891796065	3.64628333333333	--	--	--	--	--	--	--	--	--	--	--	--	--	153.419	210.33	219.106	165.836	93.9542
neg_8070	Guanosine	5.89458e-10	1.13889	27.5647	1.94295	0.621455	1.16097	61.2976	5.89458e-10	44.8767	2.58635	19.2498	5.89458e-10	4.60848	5.89458e-10	1.49702	21.5009411141716	C10H13N5O5	565.18823412001	3.64628333333333	--	--	--	--	--	--	HMDB0246240	118-00-3	Organic compounds	Nucleosides, nucleotides, and analogues	Purine nucleosides	_	Animals	9.56785	1.24179	35.3914	7.27872	2.03517
neg_8079	6-Phosphogluconic acid	11.7279	10.3725	466.662	32.5138	39.2639	173.687	74.8149	207.511	115.024	173.152	533.064	102.81	163.674	17.3533	74.3713	10.4418075854743	C6H13O10P	310.996916738619	3.66056666666667	C00345	Pentose phosphate pathway(ko00030);;Metabolic pathways(ko01100);;Biosynthesis of secondary metabolites(ko01110);;Microbial metabolism in diverse environments(ko01120);;Carbon metabolism(ko01200)	--	--	--	--	HMDB0001316	921-62-0	Organic compounds	Organic oxygen compounds	Organooxygen compounds	Carbohydrates and carbohydrate conjugates	Microbe,Animals,Plants	162.921	81.8215	132.45	269.675	85.1329
neg_8095	Phe-Tyr-OH	5.89458e-10	5.89458e-10	10.3032	3.25146	5.89458e-10	21.9007	2.81136	17.5683	8.77804	5.73824	170.202	0.904366	2.11174	5.89458e-10	18.0188	5.5830904222002	C23H20N2O7	435.122209492681	3.68198333333333	--	--	--	--	--	--	--	--	--	--	--	--	--	3.43441	8.38404	9.71923	58.9483	6.71017
neg_8127	formycin B	2.7197	5.89458e-10	2.51627	5.93268	1.25133	4.66284	0.0708819	2.06377	2.56486	4.4182	4.89996	1.08707	1.60081	1.33246	2.17409	-19.2624	C10H12N4O5	267.068329178748	3.74563333333333	--	--	--	--	--	--	HMDB0252449	4991-53-1	Organic compounds	Organic oxygen compounds	Organooxygen compounds	Carbohydrates and carbohydrate conjugates	Animals	1.74532	3.94895	1.5665	3.46841	1.70245
neg_8131	3-Methyldioxyindole	95.0668	96.0328	130.517	75.3334	39.9048	40.6807	241.609	45.2441	30.5103	286.443	243.779	54.5318	388.489	332.433	209.537	-5.1294	C9H9NO2	198.031893415739	3.7599	C05834	Tryptophan metabolism(ko00380)	--	--	--	--	HMDB0004186	3040-34-4	Organic compounds	Organoheterocyclic compounds	Indoles and derivatives	Indolines	Animals,Plants	107.206	51.973	105.788	194.918	310.153
neg_8169	2-Aminovalienone	16.2842	21.624	39.1807	19.0412	45.9682	58.2649	137.8	20.2755	62.7879	93.9987	73.4118	18.609	30.4059	15.175	21.6036	10.1533000539253	C7H11NO4	194.045232875346	3.85278333333333	--	--	--	--	--	--	--	--	--	--	--	--	--	25.6963	41.0914	73.6212	62.0065	22.3948
neg_8175	Kinamycin D	5.89458e-10	5.89458e-10	1.56805	5.89458e-10	1.20587	16.2357	1.39094	12.0873	3.73768	1.43608	205.324	1.15635	1.87709	5.89458e-10	13.4317	0.267487380672975	C22H18N2O9	453.094075197249	3.85991666666667	--	--	--	--	--	--	--	--	--	--	--	--	--	0.522683	5.81386	5.73865	69.3054	5.10293
neg_8188	Aflatrem	185.832	102.698	255.535	174.933	106.738	130.666	155.145	122.429	120.62	116.311	206.918	306.762	106.349	149.515	915.128	3.56657367472158	C32H39NO4	1061.59324422806	3.88846666666667	C20555	Indole diterpene alkaloid biosynthesis(ko00403);;Biosynthesis of secondary metabolites(ko01110)	--	--	--	--	--	--	--	--	--	--	--	181.355	137.446	132.731	209.997	390.331
neg_8220	3-Cyano-L-alanine	93.5125	123.573	360.887	222.72	271.282	328.093	1438.51	113.744	595.287	333.495	327.482	179.061	301.7	47.8746	90.0389	-12.778	C4H6N2O2	149.010871496704	3.95985	C02512	Cyanoamino acid metabolism(ko00460);;Metabolic pathways(ko01100);;Biosynthesis of secondary metabolites(ko01110)	--	--	--	--	HMDB0060245	6232-19-5	Organic compounds	Organic acids and derivatives	Carboxylic acids and derivatives	Amino acids, peptides, and analogues	Animals	192.657	274.032	715.848	280.013	146.538
neg_8221	4-Pyridoxolactone	74.3528	112.791	317.71	182.052	226.855	275.137	1192.19	98.3921	503.228	275.843	263.888	138.864	236.773	34.0366	69.7814	-5.32753	C8H7NO3	164.034437385835	3.95985	C00971	Vitamin B6 metabolism(ko00750);;Microbial metabolism in diverse environments(ko01120)	--	--	--	--	HMDB0003454	4753-19-9	Organic compounds	Organoheterocyclic compounds	Pyridines and derivatives	Pyridinecarboxylic acids and derivatives	Microbe,Animals	168.284	228.015	597.935	226.198	113.53
neg_8238	Azelaic acid	997.248	984.758	911.433	903.566	805.197	845.616	902.526	785.149	831.902	969.71	939.084	936.631	925.121	927.807	1238.56	-4.48581	C9H16O4	187.096738756377	3.99555	C08261	--	LMFA01170054	Fatty Acyls [FA]	Fatty Acids and Conjugates [FA01]	Dicarboxylic acids [FA0117]	HMDB0000784	123-99-9	Organic compounds	Lipids and lipid-like molecules	Fatty Acyls	Fatty acids and conjugates	Animals,Plants	964.48	851.46	839.859	948.475	1030.5
neg_8253	5-Phenyl-1,3-oxazinane-2,4-dione	600.659	475.402	665.952	415.573	347.092	307.618	382.145	351.943	462.349	412.468	382.667	329.03	505.748	365.493	368.642	-2.95403	C10H9NO3	226.027080059701	4.00981666666667	C16596	Drug metabolism - cytochrome P450(ko00982)	--	--	--	--	HMDB0060400	--	Organic compounds	Benzenoids	Benzene and substituted derivatives	_	Animals	580.671	356.761	398.812	374.722	413.295
neg_8255	2-methyl-3-methylthiofuran	0.86281	1.21537	21.0407	2.07153	7.54495	10.9521	2.78162	2.96936	0.44992	6.36859	81.825	3.11768	2.52679	1.21244	1.28661	-1.55214	C6H8OS	315.072625313029	4.00981666666667	--	--	--	--	--	--	HMDB0036610	63012-97-5	Organic compounds	Organosulfur compounds	Thioethers	Aryl thioethers	Microbe,Animals	7.70629	6.85621	2.06697	30.4371	1.67528
neg_8263	Penitrem D	270.007	147.795	352.097	241.4	122.517	166.808	218.794	159.828	189.773	150.528	328.422	500.494	133.759	195.416	1450.86	-8.7464	C37H45NO4	1193.67364457198	4.03123333333333	--	--	--	--	--	--	--	--	--	--	--	--	--	256.633	176.908	189.465	326.481	593.346
neg_8281	γ-CEHC	5.89458e-10	5.89458e-10	1.805	5.89458e-10	1.3957	0.563312	3.78116	2.54231	5.89458e-10	5.97904	1.95408	1.01213	5.89458e-10	5.89458e-10	5.89458e-10	-2.99704	C15H20O4	263.128091061939	4.07336666666667	--	--	--	--	--	--	HMDB0001931	178167-75-4	Organic compounds	Organoheterocyclic compounds	Benzopyrans	1-benzopyrans	Animals	0.601665	0.653004	2.10782	2.98175	5.89458e-10
neg_8303	5-Methoxyindoleacetate	2446.25	2580.39	2430.53	2387.21	2474.85	2333.06	2227.15	2082.87	2026.69	2278.47	2209.32	2245.2	2571.17	2450.04	2270.77	-2.34785	C11H11NO3	240.042813032597	4.10191666666667	C05660	Tryptophan metabolism(ko00380)	--	--	--	--	HMDB0004096	3471-31-6	Organic compounds	Organoheterocyclic compounds	Indoles and derivatives	Indolyl carboxylic acids and derivatives	Animals	2485.72	2398.37	2112.24	2244.33	2430.66
neg_8304	2-Amino-4,6-dinitrotoluene	860.439	893.471	861.921	820.099	812.862	784.235	795.355	722.799	692.766	790.946	772.745	769.923	897.561	866.82	776.664	-8.71497	C7H7N3O4	242.040141357235	4.10191666666667	C16395	Nitrotoluene degradation(ko00633);;Microbial metabolism in diverse environments(ko01120)	--	--	--	--	HMDB0245219	--	Organic compounds	Benzenoids	Benzene and substituted derivatives	Toluenes	Animals	871.944	805.732	736.973	777.871	847.015
neg_8306	(1S,2R)-1-C-(indol-3-yl)glycerol 3-phosphate	32.9753	36.0878	33.1278	31.5688	28.6916	31.5686	28.5508	28.7693	26.5846	29.3898	26.7713	25.0888	36.4754	33.5233	34.0364	-2.81456	C11H14NO6P	308.029733686575	4.10191666666667	C03506	Phenylalanine, tyrosine and tryptophan biosynthesis(ko00400);;Benzoxazinoid biosynthesis(ko00402);;Indole diterpene alkaloid biosynthesis(ko00403);;Biosynthesis of alkaloids derived from shikimate pathway(ko01063);;Metabolic pathways(ko01100);;Biosynthesis of secondary metabolites(ko01110);;Biosynthesis of amino acids(ko01230)	--	--	--	--	HMDB0303952	--	Organic compounds	Organoheterocyclic compounds	Indoles and derivatives	Indoles	Microbe,Animals	34.0636	30.6097	27.9682	27.0833	34.6783
neg_8313	p-CHLOROPHENYLALANINE	93.949	105.662	94.9128	91.1811	67.072	65.5644	67.4658	65.5697	69.7531	75.0681	65.012	56.6487	82.4845	76.7106	67.9179	-4.40796	C9H10ClNO2	198.031852472946	4.10906666666667	--	--	--	--	--	--	--	--	--	--	--	--	--	98.1745	74.6058	67.5962	65.5762	75.7043
neg_8314	2'-Deoxyinosine	50.6863	48.9418	42.7939	43.6412	40.7887	40.1604	52.8466	49.6362	56.6681	54.9996	75.8412	49.3696	48.1466	52.3638	54.746	3.09427046932167	C10H12N4O4	287.056036204097	4.10906666666667	--	--	--	--	--	--	--	--	--	--	--	--	--	47.474	41.5301	53.0503	60.0701	51.7521
neg_8317	3-Methylindolepyruvate	37.3827	39.2612	41.5237	43.9991	82.7596	46.2894	40.6376	120.846	61.0585	57.1685	64.7538	34.4274	67.8619	72.1549	53.9174	-2.17092	C12H11NO3	252.042823266525	4.12333333333333	--	--	--	--	--	--	--	--	--	--	--	--	--	39.3892	57.6827	74.1807	52.1166	64.6448
neg_8319	Norbaeocystin	5.89458e-10	5.89458e-10	5.89458e-10	5.89458e-10	0.757566	5.89458e-10	1.51138	5.89458e-10	0.712017	5.89458e-10	0.185101	5.89458e-10	5.89458e-10	5.89458e-10	5.89458e-10	0.7288778647928	C10H13N2O4P	277.036147992159	4.1162	--	--	--	--	--	--	--	--	--	--	--	--	--	5.89458e-10	0.252522	0.741132	0.0617004	5.89458e-10
neg_8324	(3E)-3-[(1R,5R,6S)-5-Hydroxy-7-oxabicyclo[4.1.0]heptan-2-ylidene]-2-oxopropanoate	5.24293	9.96201	24.9279	17.4002	9.76474	18.1521	14.9976	8.22171	8.09609	12.8224	130.857	6.44433	7.91332	9.17409	11.1523	6.43570214706655	C9H10O5	441.106398924962	4.1162	--	--	--	--	--	--	--	--	--	--	--	--	--	13.3776	15.1057	10.4385	50.0413	9.41325
neg_8326	dCMP	5.89458e-10	1.44608	0.353637	0.871364	5.89458e-10	5.89458e-10	1.12711	0.132353	0.254995	5.89458e-10	5.89458e-10	5.89458e-10	5.89458e-10	5.89458e-10	5.89458e-10	24.8533269024908	C9H14N3O7P	659.127338503438	4.1162	C00239	Pyrimidine metabolism(ko00240);;Metabolic pathways(ko01100);;Nucleotide metabolism(ko01232)	--	--	--	--	HMDB0001202	1032-65-1	Organic compounds	Nucleosides, nucleotides, and analogues	Pyrimidine nucleotides	Pyrimidine deoxyribonucleotides	Microbe,Animals	0.599904	0.290455	0.50482	5.89458e-10	5.89458e-10
neg_833	Taurine	15.1923	10.8165	9.94479	11.9769	14.7132	11.4704	20.1073	8.22078	45.4608	11.8947	9.95629	12.8237	6.26255	15.974	21.0661	-6.2322	C2H7NO3S	124.007	0.61135	C00245	Primary bile acid biosynthesis(ko00120);;Taurine and hypotaurine metabolism(ko00430);;Sulfur metabolism(ko00920);;Metabolic pathways(ko01100);;ABC transporters(ko02010);;Neuroactive ligand-receptor interaction(ko04080)	--	--	--	--	HMDB0000251	107-35-7	Organic compounds	Organic acids and derivatives	Organic sulfonic acids and derivatives	Organosulfonic acids and derivatives	Microbe,Animals,Plants	11.9845	12.7202	24.5963	11.5582	14.4342
neg_8337	Acetyllysine	30.1123	23.1759	27.7396	55.3597	22.6853	17.5764	19.1029	20.2372	28.3013	20.4239	16.5334	13.4886	18.3482	14.8323	384.176	15.2933531376164	C8H16N2O3	209.093637127232	4.1733	C12989	--	--	--	--	--	HMDB0000446	1946-82-3	Organic compounds	Organic acids and derivatives	Carboxylic acids and derivatives	Amino acids, peptides, and analogues	Animals	27.0093	31.8738	22.5471	16.8153	139.119
neg_834	phosphonate	61.9443	55.5768	49.2241	49.6147	37.6384	33.1768	59.5576	44.7784	43.3849	65.4009	57.2246	46.7369	69.1811	72.8439	58.057	-1.77496	HO3P	124.964391453625	0.61135	--	--	--	--	--	--	--	--	--	--	--	--	--	55.5818	40.1433	49.2403	56.4541	66.694
neg_8358	Acetylenedicarboxylate	3813.53	3711.38	3073.16	3474.87	3454	3172.94	3436.56	3157.11	3298.97	3249.94	3175.96	3516.23	3402.78	3372.05	3350.03	-28.1311	C4H2O4	112.984825296836	4.209	C03248	Pyruvate metabolism(ko00620)	--	--	--	--	HMDB0247933	142-45-0	Organic compounds	Organic acids and derivatives	Carboxylic acids and derivatives	Dicarboxylic acids and derivatives	Animals	3532.69	3367.27	3297.55	3314.04	3374.95
neg_8361	METHYL-4-HYDROXYBENZOATE	49.5226	43.3805	48.9977	51.5189	61.481	37.2123	42.4422	47.4057	40.685	38.3235	33.8678	46.9514	48.2561	55.3916	149.464	-6.05317	C8H8O3	151.039147315092	4.22328333333333	--	--	--	--	--	--	HMDB0032572	99-76-3	Organic compounds	Benzenoids	Benzene and substituted derivatives	Benzoic acids and derivatives	Animals,Plants,Microbe	47.3002	50.0707	43.5109	39.7142	84.3707
neg_8364	Dimethyl-L-arginine	137.905	39.9111	206.493	198.572	264.518	512.845	287.37	139.636	173.03	175.368	173.696	62.7594	66.8628	5.22602	79.954	0.0843432449660531	C8H18N4O2	237.112394184975	4.22328333333333	C03626	--	--	--	--	--	HMDB0001539	30315-93-6	Organic compounds	Organic acids and derivatives	Carboxylic acids and derivatives	Amino acids, peptides, and analogues	Microbe,Animals	128.103	325.312	200.012	137.275	50.6809
neg_8374	Lupinine	178.977	178.648	152.278	274.818	196.748	172.063	150.247	140.349	180.843	166.339	166.966	162.285	182.085	186.616	210.02	-4.87194	C10H19NO	214.144043031245	4.25183333333333	--	--	--	--	--	--	--	--	--	--	--	--	--	169.968	214.543	157.147	165.197	192.907
neg_8382	3-dehydroquinate	19.6903	14.7153	21.5923	16.1719	49.9557	81.994	11.876	46.7857	24.6023	30.9728	170.461	16.791	14.3639	15.0164	33.5654	-14.2095	C7H10O6	235.043240425707	4.2661	C00944	Phenylalanine, tyrosine and tryptophan biosynthesis(ko00400);;Metabolic pathways(ko01100);;Biosynthesis of secondary metabolites(ko01110);;Biosynthesis of amino acids(ko01230)	--	--	--	--	HMDB0012710	10534-44-8	Organic compounds	Organic acids and derivatives	Hydroxy acids and derivatives	Alpha hydroxy acids and derivatives	Microbe,Animals	18.666	49.3739	27.7547	72.7417	20.9819
neg_840	5-Hydroxyectoine	87.27	41.3784	109.984	75.8337	73.0365	146.669	86.0762	139.681	156.029	183.427	195.871	84.3304	107.596	91.6741	154.095	-6.14136	C6H10N2O3	157.060894997441	0.61135	--	--	--	--	--	--	--	--	--	--	--	--	--	79.5439	98.5131	127.262	154.543	117.788
neg_8413	phenyl-1-thio-beta-D-galactopyranoside	24.6602	18.3196	18.1329	18.4941	28.6834	21.307	17.1808	18.2741	21.0077	18.3626	14.4616	20.1155	19.1601	19.2203	17.627	0.640356380556421	C12H16O5S	271.064742401862	4.32333333333333	--	--	--	--	--	--	--	--	--	--	--	--	--	20.3709	22.8282	18.8209	17.6466	18.6691
neg_8422	Xanthosine	5.89458e-10	4.81889	10.5088	5.10766	15.5639	6.38496	5.89458e-10	3.50822	13.1561	5.89458e-10	71.3258	5.89458e-10	4.40758	1.16746	2.08214	7.36394835143762	C10H12N4O6	283.070499608066	4.34475	--	--	--	--	--	--	--	--	--	--	--	--	--	5.10924	9.01883	5.55478	23.7753	2.55239
neg_8438	4-Nitrophenol	321.386	344.364	385.34	318.807	198.994	127.225	212.368	252.891	128.924	274.572	199.354	223.357	358.618	330.444	250.881	-6.17044	C6H5NO3	138.018808734043	4.36616666666667	--	--	--	--	--	--	--	--	--	--	--	--	--	350.363	215.009	198.061	232.428	313.314
neg_8445	Myxochelin A	82.5487	85.4778	230.715	103.627	100.173	210.01	361.804	119.975	171.102	134.514	926.054	108.718	74.5087	70.9539	125.689	29.2376108354518	C20H24N2O7	425.144835560786	4.37975	--	--	--	--	--	--	--	--	--	--	--	--	--	132.914	137.937	217.627	389.762	90.3839
neg_8496	6'-Oxogentamicin X2	116.78	110.816	92.0087	114.55	97.7061	82.9795	104.616	70.726	88.4738	89.7681	54.1434	89.4347	86.2097	80.9345	75.9265	-0.831145	C19H36N4O10	1019.49933943523	4.47976666666667	--	--	--	--	--	--	--	--	--	--	--	--	--	106.535	98.4119	87.9386	77.7821	81.0236
neg_8504	Zeatin	154.313	154.206	203.775	144.285	138.573	180.892	210.318	176.915	175.175	174.725	467.852	169.552	157.813	132.743	164.156	-23.8787	C10H13N5O	475.182955879808	4.47976666666667	C00371	Zeatin biosynthesis(ko00908);;Biosynthesis of plant secondary metabolites(ko01060);;Biosynthesis of plant hormones(ko01070);;Metabolic pathways(ko01100);;Biosynthesis of secondary metabolites(ko01110);;Plant hormone signal transduction(ko04075)	--	--	--	--	HMDB0012204	1637-39-4	Organic compounds	Organoheterocyclic compounds	Imidazopyrimidines	Purines and purine derivatives	Animals,Plants,Microbe	170.765	154.583	187.469	270.71	151.571
neg_8531	Gamma-Glutamylcysteine	169.45	166.099	149.671	145.518	163.846	139.134	145.203	141.09	155.167	152.442	161.732	153.793	145.914	141.332	131.989	-3.60676	C8H14N2O5S	295.059643510965	4.52973333333333	C00669	Glutathione metabolism(ko00480);;Metabolic pathways(ko01100);;Biosynthesis of cofactors(ko01240);;Ferroptosis(ko04216)	--	--	--	--	HMDB0001049	636-58-8	Organic compounds	Organic acids and derivatives	Carboxylic acids and derivatives	Amino acids, peptides, and analogues	Microbe,Animals	161.74	149.499	147.153	155.989	139.745
neg_8535	N1-Amidinostreptamine 6-phosphate	1187.77	1126.06	1001.78	1059.24	1068.39	995.443	1068.78	997.344	1043.47	1038.38	1012.9	1114.95	1077.61	1062.89	1010.44	2.92655770298533	C7H17N4O7P	321.059031562946	4.52973333333333	--	--	--	--	--	--	--	--	--	--	--	--	--	1105.2	1041.02	1036.53	1055.41	1050.31
neg_8550	Gluconasturtiin	70.7749	47.6804	42.8965	58.3168	57.3696	47.8132	45.727	44.8019	44.2553	55.0547	52.9628	50.0353	57.3335	44.7897	42.2789	1.39964481033989	C15H21NO9S2	444.041033216124	4.52973333333333	C08417	--	--	--	--	--	HMDB0038423	499-30-9	Organic compounds	Organic oxygen compounds	Organooxygen compounds	Carbohydrates and carbohydrate conjugates	Animals	53.7839	54.4999	44.9281	52.6843	48.1341
neg_8556	beta-Rhodomycin	181.763	140.124	125.429	110.062	136.671	126.122	140.193	141.314	136.164	155.837	140.804	140.689	133.529	134.144	122.897	8.89222350569477	C28H33NO10	578.184677907409	4.52973333333333	--	--	--	--	--	--	--	--	--	--	--	--	--	149.105	124.285	139.224	145.777	130.19
neg_8566	Sebacic acid	402.011	391.897	349.868	389.869	302.982	300.595	420.251	289.954	313.727	369.635	315.007	345.961	355.969	384.889	656.867	-3.94038	C10H18O4	201.112436191703	4.55116666666667	C08277	--	LMFA01170006	Fatty Acyls [FA]	Fatty Acids and Conjugates [FA01]	Dicarboxylic acids [FA0117]	HMDB0000792	111-20-6	Organic compounds	Lipids and lipid-like molecules	Fatty Acyls	Fatty acids and conjugates	Animals,Plants	381.259	331.149	341.311	343.534	465.908
neg_8575	Kaempferol	10.157	9.14772	11.1954	14.42	16.7654	16.2515	12.3528	10.5933	4.69709	13.9292	79.1815	10.3902	9.02538	11.2375	13.2763	2.64220203738695	C15H10O6	285.041217401976	4.56543333333333	C05903	Flavonoid biosynthesis(ko00941);;Flavone and flavonol biosynthesis(ko00944);;Biosynthesis of phenylpropanoids(ko01061);;Metabolic pathways(ko01100);;Biosynthesis of secondary metabolites(ko01110)	LMPK12110003	Polyketides [PK]	Flavonoids [PK12]	Flavones and Flavonols [PK1211]	HMDB0005801	520-18-3	Organic compounds	Phenylpropanoids and polyketides	Flavonoids	Flavones	Microbe,Animals,Plants	10.1667	15.8123	9.21438	34.5003	11.1797
neg_8586	6,7-Dimethyl-8-(1-D-ribityl)lumazine	82.9383	66.6332	177.224	93.1873	88.294	126.961	64.2311	129.29	71.0617	97.7326	1118.36	61.3708	91.8626	53.5094	102.308	27.3229631197021	C13H18N4O6	347.10621277053	4.60113333333333	C04332	Riboflavin metabolism(ko00740);;Metabolic pathways(ko01100);;Biosynthesis of secondary metabolites(ko01110);;Biosynthesis of cofactors(ko01240)	--	--	--	--	HMDB0003826	2535-20-8	Organic compounds	Organoheterocyclic compounds	Pteridines and derivatives	_	Microbe,Animals	108.932	102.814	88.1942	425.821	82.5601
neg_8588	Kanamycin B	133.703	160.946	116.684	127.781	117.956	113.638	114.477	107.143	110.979	102.652	53.442	119.473	110.805	124.143	87.6359	29.2085722610704	C18H37N5O10	1003.50571513362	4.60826666666667	--	--	--	--	--	--	HMDB0242522	--	Organic compounds	Organic oxygen compounds	Organooxygen compounds	Carbohydrates and carbohydrate conjugates	Animals	137.111	119.792	110.867	91.8557	107.528
neg_8615	Pseudaminic acid	25.889	22.4622	53.6188	38.728	155.784	103.742	11.0768	22.0093	50.59	15.5791	250.378	25.1802	4.90222	7.42011	26.9289	10.5101030687743	C13H22N2O8	369.111	4.66538333333333	--	--	--	--	--	--	--	--	--	--	--	--	--	33.99	99.418	27.892	97.0458	13.0837
neg_8634	10-Hydroxydecanoic acid	39.5767	34.5868	32.3578	40.1647	28.9111	31.2588	33.219	30.5324	32.2193	30.277	32.7811	32.4867	35.8344	25.8363	35.8307	2.39385422392861	C10H20O3	223.111096182793	4.72178333333333	C02774	--	LMFA01050033	Fatty Acyls [FA]	Fatty Acids and Conjugates [FA01]	Hydroxy fatty acids [FA0105]	HMDB0244272	--	Organic compounds	Organic acids and derivatives	Hydroxy acids and derivatives	Medium-chain hydroxy acids and derivatives	Animals	35.5071	33.4448	31.9902	31.8483	32.5005
neg_8653	Kanamycin X	99.4306	103.587	79.3645	90.6729	98.2711	85.6505	65.523	78.2518	88.0959	65.54	45.6946	79.4889	88.5515	93.8682	76.3229	43.2392635039565	C18H35N3O12	1015.48431130333	4.75746666666667	--	--	--	--	--	--	--	--	--	--	--	--	--	94.1274	91.5315	77.2902	63.5745	86.2475
neg_8657	Dihydro-O-methylsterigmatocystin	0.662301	0.0392375	2.16611	0.0038055	27.4806	5.89458e-10	4.83605	2.41369	0.0675762	0.0144049	31.0983	0.345221	0.160624	0.0528238	0.162514	-3.42207	C19H16O6	339.086247971153	4.75746666666667	--	--	--	--	--	--	HMDB0030591	21793-91-9	Organic compounds	Organoheterocyclic compounds	Benzopyrans	1-benzopyrans	Microbe,Animals	0.955884	9.16147	2.43911	10.486	0.125321
neg_8665	Fumitremorgin B	145.917	163.284	115.124	151.632	133.316	119.889	126.945	127.897	135.746	106.811	62.9383	119.431	130.365	141.45	128.425	-7.92994	C27H33N3O5	1017.49029261598	4.78603333333333	--	--	--	--	--	--	--	--	--	--	--	--	--	141.442	134.946	130.196	96.3935	133.413
neg_8669	thiolactomycin	45.9842	87.1908	32.5282	83.1003	713.099	287.543	15.1331	19.4983	18.9241	20.197	21.229	13.4356	22.8517	22.4149	32.207	-1.55845	C11H14O2S	255.069326171247	4.8003	C11165	--	--	--	--	--	--	--	--	--	--	--	--	55.2344	361.247	17.8518	18.2872	25.8245
neg_8671	8-thio-octanoate	195.933	189.594	216.072	220.228	225.235	188.931	184.785	190.16	170.788	176.145	285.724	158.104	170.577	151.484	154.211	5.54367740273329	C8H15O2S-	409.174343606389	4.8003	--	--	--	--	--	--	--	--	--	--	--	--	--	200.533	211.464	181.911	206.657	158.757
neg_8674	5'-azido-5-deoxyuridine	5.89458e-10	5.89458e-10	11.8145	13.1792	83.5428	139.788	717.552	9.36804	242.298	93.1649	68.394	35.2062	40.6511	5.89458e-10	6.48821	29.4626134291692	C9H11N5O5	290.058613977285	4.80745	--	--	--	--	--	--	--	--	--	--	--	--	--	3.93817	78.8366	323.073	65.5884	15.7131
neg_8676	Ala-Met-OH	4.85521	25.6391	5.07539	8.42978	41.8149	61.1377	27.3255	25.8939	14.8569	95.7326	80.321	0.165272	28.7114	27.6795	20.6141	-0.978482	C13H16N2O6S	327.065309794684	4.81458333333333	--	--	--	--	--	--	--	--	--	--	--	--	--	11.8566	37.1274	22.6921	58.7396	25.6683
neg_8689	Nebramycin factor 4	13.9689	16.964	11.948	17.432	15.1412	17.2738	28.7199	17.8163	13.1395	14.2996	8.38039	22.1277	12.5989	14.5746	16.14	45.3348270346009	C19H38N6O11	1089.53682792434	4.82885	--	--	--	--	--	--	--	--	--	--	--	--	--	14.2936	16.6157	19.8919	14.9359	14.4378
neg_8716	COUMARINIC ACID METHYL ETHER	6.43036	5.89458e-10	12.4323	40.6968	3.49208	17.0009	12.5715	27.203	73.5842	95.1818	70.282	9.4126	44.6413	31.5969	28.8671	-5.46422	C10H10O3	177.054744771689	4.88596666666667	--	--	--	--	--	--	--	--	--	--	--	--	--	6.28755	20.3966	37.7862	58.2921	35.0351
neg_8722	N-Succinyl-L,L-2,6-diaminopimelate	16.7469	13.9343	14.3344	12.7557	30.6783	34.7847	74.3725	15.0877	27.799	28.5774	67.459	8.10306	15.9626	21.0567	14.7932	4.02666463160593	C11H18N2O7	335.110771975097	4.88596666666667	C04421	--	--	--	--	--	HMDB0012267	26605-36-7	Organic compounds	Organic acids and derivatives	Carboxylic acids and derivatives	Amino acids, peptides, and analogues	Animals	15.0052	26.0729	39.0864	34.7132	17.2708
neg_8723	Glucoselysine-6-phosphate	322.002	287.655	314.837	271.93	297.333	305.831	289.828	280.355	252.389	265.571	430.003	248.636	255.276	264.17	253.125	11.3886365225483	C12H25N2O10P	409.103769667875	4.88596666666667	--	--	--	--	--	--	--	--	--	--	--	--	--	308.164	291.698	274.191	314.736	257.523
neg_8733	Gentamicin X2	298.991	293.21	234.162	255.767	277.676	254.977	233.591	208.972	228.522	223.189	143.766	271.091	227.727	249.808	226.532	10.3861267677883	C19H38N4O10	1001.49700446885	4.90746666666667	C17702	Neomycin, kanamycin and gentamicin biosynthesis(ko00524);;Biosynthesis of secondary metabolites(ko01110)	--	--	--	--	--	--	--	--	--	--	--	275.454	262.806	223.695	212.682	234.689
neg_8751	Sinapoyl aldehyde	147.221	111.873	104.51	108.889	115.112	96.7814	70.2857	62.9269	62.5501	66.7795	87.2547	76.6264	65.6568	60.191	89.9869	-1.14804	C11H12O4	253.071522855476	4.93603333333333	--	--	--	--	--	--	--	--	--	--	--	--	--	121.201	106.927	65.2543	76.8869	71.9449
neg_8755	SB 431542	3.82784	11.9473	18.5437	22.4437	23.8281	11.6017	2.93538	17.4567	6.25765	15.4286	153.202	2.39812	1.01297	5.89458e-10	26.6517	-4.28135	C22H16N4O3	383.113319396074	4.94316666666667	--	--	--	--	--	--	--	--	--	--	--	--	--	11.4396	19.2912	8.88323	57.0094	9.22157
neg_8758	Versiconol acetate	114.325	94.4567	89.0494	78.4851	79.3988	50.9327	36.6241	54.4857	32.7755	34.2926	52.9805	44.1914	29.6999	43.7598	35.0579	-0.488867	C20H18O9	401.087609150156	4.93603333333333	--	--	--	--	--	--	--	--	--	--	--	--	--	99.277	69.6055	41.2951	43.8215	36.1725
neg_8774	d-biotin d-sulfoxide	14.0865	9.84274	32.28	21.7084	34.0696	34.4923	26.6542	20.3285	10.7404	13.77	187.588	14.5722	4.33382	13.1142	25.4214	2.87315022459398	C10H16N2O4S	305.082028128714	4.96458333333333	--	--	--	--	--	--	--	--	--	--	--	--	--	18.7364	30.0901	19.2411	71.9768	14.2898
neg_8845	Apigenin	14.4292	8.97516	22.4632	11.2515	2.72469	5.89458e-10	1.41271	5.89458e-10	5.89458e-10	9.50392	140.266	5.89458e-10	5.18046	9.41954	19.1586	-1.48153	C15H10O5	269.045146894141	5.05668333333333	C01477	Flavonoid biosynthesis(ko00941);;Isoflavonoid biosynthesis(ko00943);;Flavone and flavonol biosynthesis(ko00944);;Biosynthesis of phenylpropanoids(ko01061);;Metabolic pathways(ko01100);;Biosynthesis of secondary metabolites(ko01110)	LMPK12110005	Polyketides [PK]	Flavonoids [PK12]	Flavones and Flavonols [PK1211]	HMDB0002124	520-36-5	Organic compounds	Phenylpropanoids and polyketides	Flavonoids	Flavones	Animals,Plants	15.2892	4.65873	0.470905	49.9232	11.2529
neg_8847	7-Oxoheptanoic acid	1.17513	1.07317	41.8012	2.48589	4.92667	7.25169	3.11362	9.83674	7.63725	3.83898	87.0155	1.56878	1.85907	1.3989	5.89458e-10	-4.90103	C7H12O3	347.169727220522	5.06396666666667	--	--	--	--	--	--	--	--	--	--	--	--	--	14.6832	4.88808	6.86254	30.8078	1.08599
neg_8853	E-Linalool oxide	304.245	287.977	279.549	279.496	254.931	245.541	287.454	263.394	278.627	290.201	291.599	286.494	321.76	298.187	329.994	-3.80884	C10H18O2	215.128234685174	5.07823333333333	--	--	--	--	--	--	HMDB0040727	34995-77-2	Organic compounds	Organoheterocyclic compounds	Tetrahydrofurans	_	Microbe,Animals	290.59	259.989	276.492	289.431	316.647
neg_8858	7-Mercaptoheptanoylthreonine	25.0201	22.2097	37.1912	77.1628	19.9337	28.9776	32.0465	24.995	14.8438	20.1568	49.3154	55.2347	20.5835	38.0932	202.58	-5.03093	C11H21NO4S	284.092473242591	5.08538333333333	--	--	--	--	--	--	--	--	--	--	--	--	--	28.1403	42.0247	23.9617	41.569	87.0857
neg_8871	Coumestrol	5.89458e-10	5.89458e-10	0.318798	5.89458e-10	5.89458e-10	5.89458e-10	5.89458e-10	5.89458e-10	5.89458e-10	5.89458e-10	1.91784	5.89458e-10	5.89458e-10	5.89458e-10	5.89458e-10	-0.445373	C15H8O5	267.02977754588	5.09965	C10205	Isoflavonoid biosynthesis(ko00943);;Biosynthesis of phenylpropanoids(ko01061);;Biosynthesis of secondary metabolites(ko01110)	LMPK12090018	Polyketides [PK]	Flavonoids [PK12]	Coumestan flavonoids [PK1209]	HMDB0002326	479-13-0	Organic compounds	Phenylpropanoids and polyketides	Isoflavonoids	Coumestans	Animals,Plants	0.106266	5.89458e-10	5.89458e-10	0.639279	5.89458e-10
neg_8898	Dihydrokalafungin	29.2645	31.9241	31.1535	31.7477	34.223	30.9045	31.9215	22.0258	28.7999	43.3253	68.5041	26.378	42.2385	19.8738	26.2788	21.0720296316839	C16H14O6	323.060071404783	5.12821666666667	--	--	--	--	--	--	--	--	--	--	--	--	--	30.7807	32.2918	27.5824	46.0691	29.4637
neg_890	Glycerophosphocholine	8.38523	3.27497	24.9534	18.3724	10.4619	11.1388	3.13625	7.41928	12.1666	5.4723	7.00534	3.93775	5.89458e-10	4.33458	13.0722	-1.17337	C8H20NO6P	292.071923616461	0.6185	--	--	--	--	--	--	HMDB0252858	--	Organic compounds	Lipids and lipid-like molecules	Glycerophospholipids	Glycerophosphocholines	Animals,Plants	12.2045	13.3244	7.57403	5.4718	5.80225
neg_8908	beta-N-acetylneuraminate	5.89458e-10	0.0782796	6.18752	21.883	0.268029	7.80661	0.00182723	13.622	6.66966	14.8373	107.033	8.44164	8.93297	0.135017	30.7438	-7.98633	C11H18NO9-	329.070363403436	5.15676666666667	--	--	--	--	--	--	--	--	--	--	--	--	--	2.0886	9.98589	6.76449	43.4374	13.2706
neg_8912	C20817	204.817	182.164	224.388	184.306	175.395	167.483	176.505	188.132	179.728	181.76	224.281	185.217	187.007	204.237	209.734	19.8909836481521	C9H14N2O3S	251.05175750586	5.17105	--	--	--	--	--	--	--	--	--	--	--	--	--	203.79	175.728	181.455	197.086	200.326
neg_8938	ethyl-(2R)-methyl-(3S)-hydroxybutanoate	22.599	5.89458e-10	83.0531	1.65004	1.47177	5.89458e-10	3.17034	38.6701	5.89458e-10	5.50186	14.933	5.89458e-10	3.1828	0.0398337	3.44242	5.15613085788398	C7H14O3	351.203946177918	5.20673333333333	--	--	--	--	--	--	--	--	--	--	--	--	--	35.2174	1.0406	13.9468	6.81162	2.22169
neg_8940	Prostaglandin G2	303.247	283.329	535.213	523.288	506.852	573.331	271.098	347.689	250.022	297.14	994.933	219.5	263.005	235.828	321.144	11.2160614446079	C20H32O6	403.193420020497	5.21386666666667	C05956	Arachidonic acid metabolism(ko00590);;Metabolic pathways(ko01100);;Platelet activation(ko04611);;Serotonergic synapse(ko04726);;Eicosanoids(ko07034)	LMFA03010009	Fatty Acyls [FA]	Eicosanoids [FA03]	Prostaglandins [FA0301]	HMDB0003235	51982-36-6	Organic compounds	Lipids and lipid-like molecules	Fatty Acyls	Eicosanoids	Animals	373.93	534.49	289.603	503.858	273.326
neg_8966	3,4-DAA	371.243	360.746	368.002	452.928	437.087	330.268	335.969	345.909	371.665	376.077	411.105	347.686	381.829	400.353	458.944	6.78963982045888	C18H17NO6	342.100640398708	5.22815	--	--	--	--	--	--	--	--	--	--	--	--	--	366.664	406.761	351.181	378.29	413.709
neg_9004	Podophyllotoxin	32.6842	10.1598	56.4366	36.2822	62.3109	7.73434	0.178066	14.3366	95.7868	21.991	45.4962	23.8427	49.6402	23.6898	28.3947	-0.815479	C22H22O8	413.123853514505	5.27098333333333	--	--	--	--	--	--	HMDB0246672	518-28-5	Organic compounds	Lignans, neolignans and related compounds	Lignan lactones	Podophyllotoxins	Animals	33.0935	35.4425	36.7671	30.4433	33.9082
neg_9007	Hesperetin	8.6289	7.03883	7.80664	10.6431	36.2318	22.3823	15.2294	17.5809	16.6622	21.766	89.2783	6.63847	24.4538	18.9275	8.08479	20.5639014196887	C16H14O6	323.059917909902	5.27811666666667	--	--	--	--	--	--	--	--	--	--	--	--	--	7.82479	23.0857	16.4908	39.2276	17.1554
neg_9020	Phenolphthalein	6.12069	3.56707	28.9558	5.38245	5.86607	14.4359	5.35051	9.28985	7.51883	12.9278	276.979	5.89458e-10	5.68197	2.03539	5.27742	9.80399565869839	C20H14O4	317.085051040443	5.31381666666667	C14286	--	--	--	--	--	HMDB0256412	1977-09-08	Organic compounds	Organoheterocyclic compounds	Benzofurans	Benzofuranones	Animals	12.8812	8.56149	7.38639	96.6355	4.3316
neg_9029	Traumatic Acid	61.8105	64.7249	54.1724	77.3332	40.1008	56.3224	62.5239	42.4043	48.8863	57.635	53.9558	48.3821	59.9294	69.1931	100.229	-3.59699	C12H20O4	227.12806208461	5.32095	C16308	alpha-Linolenic acid metabolism(ko00592);;Biosynthesis of secondary metabolites(ko01110)	LMFA01170002	Fatty Acyls [FA]	Fatty Acids and Conjugates [FA01]	Dicarboxylic acids [FA0117]	HMDB0000933	6402-36-4	Organic compounds	Lipids and lipid-like molecules	Fatty Acyls	Fatty acids and conjugates	Animals	60.236	57.9188	51.2715	53.3243	76.4505
neg_9030	Tetrangomycin	47.857	28.0574	47.1221	24.094	43.9518	28.0384	26.7929	31.4333	27.4999	27.7864	73.5145	12.9225	13.2097	33.1518	19.6271	-3.30815	C19H14O5	321.075781613456	5.32095	--	--	--	--	--	--	--	--	--	--	--	--	--	41.0122	32.0281	28.5754	38.0745	21.9962
neg_9031	3-Hydroxy-2-methylpyridine-5-carboxylate	94.9288	99.8027	104.445	101.205	116.79	111.369	98.3885	176.832	105.535	111.415	233.569	118.392	111.097	115.647	117.398	5.67455479565924	C7H7NO3	351.085125943101	5.32095	--	--	--	--	--	--	--	--	--	--	--	--	--	99.7254	109.788	126.919	154.459	114.714
neg_905	Dopaquinone	5.89458e-10	0.00431386	0.0463961	0.275322	5.89458e-10	0.00587117	0.0841445	0.0143148	0.353612	0.146733	0.0792173	0.349371	0.297701	0.0460958	0.170063	-10.8392	C9H9NO4	435.100289983163	0.6185	C00822	Tyrosine metabolism(ko00350);;Betalain biosynthesis(ko00965);;Metabolic pathways(ko01100)	--	--	--	--	HMDB0001229	4430-97-1	Organic compounds	Organic acids and derivatives	Carboxylic acids and derivatives	Amino acids, peptides, and analogues	Animals,Plants	0.0169033	0.0937312	0.15069	0.191774	0.171287
neg_907	Sulfate	13724.4	9040.24	7916.74	7155.9	8090.01	5296.15	9308.33	6521.07	5282.28	8190.78	9096.76	7751.15	10249.8	14051.8	12504.2	-2.21763	H2O4S	96.9598858550704	0.6185	C00059	Purine metabolism(ko00230);;Monobactam biosynthesis(ko00261);;Cysteine and methionine metabolism(ko00270);;Sulfur metabolism(ko00920);;Metabolic pathways(ko01100);;Biosynthesis of secondary metabolites(ko01110);;Microbial metabolism in diverse environments(ko01120);;ABC transporters(ko02010);;Quorum sensing(ko02024)	--	--	--	--	HMDB0001448	14808-79-8	Inorganic compounds	Homogeneous non-metal compounds	Non-metal oxoanionic compounds	Non-metal sulfates	Animals,Plants	10227.1	6847.35	7037.23	8346.23	12268.6
neg_9083	9,10,13-TriHOME	784.8	1103.35	2080.74	1504.35	1932.82	1345.53	3051.99	953.896	2965.18	2050.51	2442.5	1271.49	1489.19	785.968	1114.18	-1.99537	C18H34O5	329.232688803224	5.39888333333333	--	--	LMFA02000330	Fatty Acyls [FA]	Octadecanoids [FA02]	Other Octadecanoids [FA0200]	HMDB0004710	29907-57-1	Organic compounds	Lipids and lipid-like molecules	Fatty Acyls	Fatty acids and conjugates	Animals	1322.96	1594.23	2323.69	1921.5	1129.78
neg_9104	1-Dehydro-[6]-gingerdione	4.34895	0.910133	47.5596	5.89458e-10	5.89458e-10	5.77624	4.30029	5.89458e-10	2.56613	12.7107	7.8139	5.89458e-10	0.824516	5.89458e-10	4.67952	-5.58953	C17H22O4	289.142910939085	5.44171666666667	--	--	--	--	--	--	--	--	--	--	--	--	--	17.6062	1.92541	2.2888	6.84152	1.83468
neg_9110	1-monohexadecanoylglycerol	28.7721	8.2093	1353.67	415.315	47.5172	619.423	195.741	716.314	301.966	459.307	3022.36	169.028	206.633	41.0555	288.568	-2.10527	C19H38O4	375.274517245107	5.44885	--	--	LMGL01010001	Glycerolipids [GL]	Monoradylglycerols [GL01]	Monoacylglycerols [GL0101]	HMDB0245964	542-44-9	Organic compounds	Lipids and lipid-like molecules	Glycerolipids	Monoradylglycerols	Animals	463.552	360.752	404.674	1216.9	178.752
neg_9152	N-Acetylornithine	78.5167	84.0272	97.2058	118.457	120.868	106.879	91.864	91.833	100.522	106.457	170.425	67.6623	142.098	80.6395	115.741	-2.27156	C7H14N2O3	385.169493676011	5.52033333333333	--	--	--	--	--	--	HMDB0240589	2185-16-2	Organic compounds	Organic acids and derivatives	Carboxylic acids and derivatives	Amino acids, peptides, and analogues	Animals	86.5832	115.401	94.7398	114.848	112.826
neg_9172	9,10-Dihydroxy-12,13-epoxyoctadecanoate	56.657	9.51697	216.349	12.3897	11.3259	13.8476	55.1372	23.6559	19.3065	72.4932	136.83	1.57901	21.0435	14.7294	20.4117	-9.08198	C18H34O5	351.212292771012	5.5489	--	--	--	--	--	--	--	--	--	--	--	--	--	94.1744	12.5211	32.6999	70.3008	18.7282
neg_9175	beta-Alanyl-L-arginine	1.81704	1.10022	407.846	186.639	1.082	185.007	45.6436	178.933	65.7936	202.548	724.013	24.1814	26.7214	5.89458e-10	99.3423	48.066980499975	C9H19N5O3	549.334997108188	5.56316666666667	C05340	beta-Alanine metabolism(ko00410);;Metabolic pathways(ko01100)	--	--	--	--	HMDB0060441	--	Organic compounds	Organic acids and derivatives	Peptidomimetics	Hybrid peptides	Animals	136.921	124.243	96.7902	316.914	42.0212
neg_9189	L-N2-(2-Carboxyethyl)arginine	134.599	128.824	142.372	93.3298	98.7877	113.134	42.9405	69.1823	53.9007	53.8442	71.5338	56.1553	43.8938	52.1422	48.3196	2.76257136428758	C9H18N4O4	281.102886334139	5.57745	--	--	--	--	--	--	--	--	--	--	--	--	--	135.265	101.751	55.3412	60.5111	48.1186
neg_9234	2-amino-6-(hydroxymethyl)-7,8-dihydropteridin-4-ol	5.40841	7.15056	23.9693	19.8748	50.2	28.9055	16.1648	16.5147	9.1275	16.912	63.9402	5.9047	6.66992	3.79701	7.82718	-2.12694	C7H9N5O2	389.143142844846	5.6417	C01300	Folate biosynthesis(ko00790);;Metabolic pathways(ko01100);;Biosynthesis of cofactors(ko01240)	--	--	--	--	HMDB0304227	--	Organic compounds	Organoheterocyclic compounds	Pteridines and derivatives	Pterins and derivatives	Microbe,Animals,Plants	12.1761	32.9934	13.9357	28.9189	6.09803
neg_9267	2-PROPYL-3-HYDROXYETHYLENEPYRAN-4-ONE	144.113	136.5	314.345	175.348	156.502	87.9524	55.7419	34.6948	25.0521	40.2102	36.7512	61.1089	58.3102	48.8807	42.7143	-4.86997	C10H12O3	179.070490833244	5.69166666666667	--	--	--	--	--	--	--	--	--	--	--	--	--	198.319	139.934	38.4963	46.0234	49.9684
neg_9282	(+-)-Mevalonolactone	111.662	117.417	101.366	102.483	122.648	116.499	101.522	98.1454	101.227	104.425	112.504	111.218	95.8424	97.2913	101.928	1.38381631207406	C6H[3]2H[1]8O3	301.120860878275	5.71951666666667	--	--	--	--	--	--	--	--	--	--	--	--	--	110.149	113.877	100.298	109.382	98.3538
neg_9285	Cannabigerolate	16.0989	39.5793	100.777	46.257	44.5488	60.8351	38.0631	30.552	27.0723	25.16	132.599	15.9963	16.1241	14.544	35.11	-2.01147	C22H32O4	395.198736214126	5.71951666666667	--	--	--	--	--	--	HMDB0304284	--	Organic compounds	Benzenoids	Benzene and substituted derivatives	Benzoic acids and derivatives	Animals	52.1517	50.5469	31.8958	57.9184	21.926
neg_9299	4-Hydroxy-3-methoxyphenyl-beta-hydroxypropanoyl-CoA	0.380775	0.0221051	168.055	66.6078	59.0472	85.9645	5.89458e-10	5.89458e-10	507.629	19.1733	123.216	0.336593	15.7902	0.12826	1.80495	-3.89101	C31H46N7O20P3S	1006.16769739385	5.72666666666667	--	--	--	--	--	--	--	--	--	--	--	--	--	56.1526	70.5398	169.21	47.5752	5.90779
neg_9305	capric acid	62.608	15.566	2178.04	791.15	90.739	1060.37	294.011	1217.98	571.245	774.961	5813.65	304.982	350.04	82.8951	463.567	-1.68056	C10H20O2	389.29028402823	5.74093333333333	C01571	Fatty acid biosynthesis(ko00061);;Metabolic pathways(ko01100)	LMFA01010010	Fatty Acyls [FA]	Fatty Acids and Conjugates [FA01]	Straight chain fatty acids [FA0101]	HMDB0000511	334-48-5	Organic compounds	Lipids and lipid-like molecules	Fatty Acyls	Fatty acids and conjugates	Microbe,Animals,Plants	752.071	647.421	694.411	2297.86	298.834
neg_9316	cis-1,2-Dihydroxy-1,2-dihydro-8-methylnaphthalene	238.922	284.198	309.062	315.134	295.331	255.594	237.08	246.706	265.095	208.14	314.159	230.627	261.454	226.555	208.258	-2.31939	C11H12O2	221.081524087284	5.75521666666667	--	--	--	--	--	--	--	--	--	--	--	--	--	277.394	288.686	249.627	250.975	232.089
neg_9402	7'-O-Dmethylcephaeline	222.154	188.503	123.04	172.301	142.004	151.99	139.374	146.115	142.879	132.63	97.9947	155.93	130.132	139.509	117.273	7.95211725029718	C27H36N2O4	941.511608253219	5.8266	--	--	--	--	--	--	--	--	--	--	--	--	--	177.899	155.432	142.789	128.851	128.971
neg_9409	Calcidiol	3.2668	5.89458e-10	198.553	75.6812	9.65597	125.016	30.7651	157.8	77.7136	98.308	574.044	39.008	48.502	5.89458e-10	55.296	18.4902996899289	C27H44O2	421.316200768252	5.84088333333333	C01561	Steroid biosynthesis(ko00100);;Metabolic pathways(ko01100);;Biosynthesis of secondary metabolites(ko01110);;Parathyroid hormone synthesis, secretion and action(ko04928);;Tuberculosis(ko05152)	LMST03020246	Sterol Lipids [ST]	Secosteroids [ST03]	Vitamin D3 and derivatives [ST0302]	HMDB0003550	19356-17-3	Organic compounds	Lipids and lipid-like molecules	Steroids and steroid derivatives	Vitamin D and derivatives	Animals	67.2731	70.1178	88.7595	237.12	34.5993
neg_9411	Mithramycin	4257.03	4243.22	2912.72	3767.89	3649.65	3359.91	3486.91	3091.04	3302.36	2725.64	1498.08	3267.83	3031.82	3256.51	3229.02	10.2872165404216	C52H76O24	1129.48201238178	5.84801666666667	--	--	--	--	--	--	--	--	--	--	--	--	--	3804.32	3592.48	3293.43	2497.18	3172.45
neg_9417	Strigol	4.8938	5.30126	5.13146	7.51557	30.8485	4.89914	5.26969	7.72103	5.9819	5.62102	12.0351	5.29902	5.71538	6.93206	7.49561	4.44607742971749	C19H22O6	367.117845215426	5.84801666666667	C09190	--	--	--	--	--	HMDB0036677	11017-56-4	Organic compounds	Lipids and lipid-like molecules	Prenol lipids	Terpene lactones	Animals	5.10884	14.4211	6.32421	7.65172	6.71435
neg_945	D-galacturonic acid	258.286	143.606	1942.73	529.658	532.589	1033.99	5017.06	659.059	2160.14	901.082	807.938	707.553	944.7	256.051	1327.47	-4.9343	C6H10O7	215.032113727309	0.625633333333333	--	--	--	--	--	--	HMDB0062783	--	Organic compounds	Organic oxygen compounds	Organooxygen compounds	Carbohydrates and carbohydrate conjugates	Animals	781.539	698.746	2612.08	805.524	842.74
neg_9456	Biocytin	2003.22	2010.75	2286.02	2162.38	3019.73	3239.68	2540.9	2818.14	2677.43	2321.87	3012.72	3197.53	2558.1	2561.97	2827.73	5.19360586506567	C16H28N4O4S	417.183262237868	5.86943333333333	C05552	--	--	--	--	--	HMDB0003134	576-19-2	Organic compounds	Organic acids and derivatives	Carboxylic acids and derivatives	Amino acids, peptides, and analogues	Animals	2100	2807.26	2678.83	2844.04	2649.27
neg_9461	L-Dihydroanticapsin	5.89458e-10	2.78137	23.3093	4.72316	17.6084	26.7244	11.1788	20.1496	2.38787	9.02172	44.6308	7.62975	7.37783	6.7756	12.0443	1.53637926150451	C9H15NO4	401.193557428251	5.86943333333333	--	--	--	--	--	--	--	--	--	--	--	--	--	8.69687	16.352	11.2388	20.4274	8.73257
neg_9469	Aquayamycin	1280.51	974.288	1523.27	637.796	1669.34	4006.74	798.254	359.071	324.761	291.665	786.658	342.407	309.209	362.442	336.503	2.69164052018574	C25H26O10	485.146629145449	5.86943333333333	--	--	--	--	--	--	--	--	--	--	--	--	--	1259.35	2104.63	494.029	473.577	336.051
neg_9553	9,12,13-TriHOME	1241.72	1522.85	1955.12	1742.5	2450.88	1898.88	2550.84	1326.61	2497.51	2001.58	2555.77	1528.47	2092.64	1204.36	1526.74	-4.19057	C18H34O5	329.231963858552	5.90513333333333	C14833	Linoleic acid metabolism(ko00591)	LMFA02000014	Fatty Acyls [FA]	Octadecanoids [FA02]	Other Octadecanoids [FA0200]	HMDB0004708	--	Organic compounds	Lipids and lipid-like molecules	Fatty Acyls	Fatty acids and conjugates	Animals	1573.23	2030.75	2124.99	2028.6	1607.91
neg_9557	S-Adenosyl-L-homocysteine	57.1522	67.3601	105.735	67.7208	81.0675	72.2304	55.3416	63.3462	57.2268	58.7407	160.548	51.0154	72.109	52.6602	67.6188	5.01818984211976	C14H20N6O5S	383.116239931055	5.90513333333333	--	--	--	--	--	--	--	--	--	--	--	--	--	76.749	73.6729	58.6382	90.1014	64.1293
neg_9611	Traumatin	45.1693	38.5825	27.613	62.9123	41.4586	42.5361	79.0108	73.7926	118.355	46.9307	58.0822	46.1389	49.013	42.2886	139.18	-4.01079	C12H20O3	211.133117213868	5.94796666666667	C16309	alpha-Linolenic acid metabolism(ko00592);;Biosynthesis of secondary metabolites(ko01110)	LMFA01060093	Fatty Acyls [FA]	Fatty Acids and Conjugates [FA01]	Oxo fatty acids [FA0106]	HMDB0037326	65410-38-0	Organic compounds	Lipids and lipid-like molecules	Fatty Acyls	Fatty acids and conjugates	Animals	37.1216	48.969	90.386	50.384	76.8271
neg_9613	3-Oxo-beta-ionone	11.2037	13.2594	51.1713	25.0881	15.4051	34.6043	14.5087	34.1375	35.7984	29.9794	113.929	15.122	21.9587	17.9882	41.1564	-6.69482	C13H18O2	449.227999618779	5.94796666666667	--	--	--	--	--	--	--	--	--	--	--	--	--	25.2115	25.0325	28.1482	53.0103	27.0345
neg_9617	4-Allyl-2,6-dimethyoxphenol	865.527	791.372	684.12	749.769	747.808	726.81	780.069	730.488	730.867	794.61	752.768	804.604	791.588	804.809	745.516	-4.14898	C11H14O3	193.086212581707	5.96223333333333	--	--	--	--	--	--	HMDB0041194	6627-88-9	Organic compounds	Benzenoids	Phenols	Methoxyphenols	Microbe,Animals,Plants	780.339	741.462	747.141	783.994	780.637
neg_9640	Cyclohexane-1-carboxylate	1652.33	1507.46	1302.46	1413.31	1398.91	1326.78	1460.72	1389.53	1386.08	1457	1430.48	1480.52	1401.99	1426.28	1343.44	-1.8153	C7H12O2	315.180845228406	5.9908	C09822	Benzoate degradation(ko00362);;Metabolic pathways(ko01100);;Microbial metabolism in diverse environments(ko01120)	--	--	--	--	HMDB0031342	98-89-5	Organic compounds	Organic acids and derivatives	Carboxylic acids and derivatives	Carboxylic acids	Animals,Microbe	1487.42	1379.67	1412.11	1456	1390.57
neg_9646	Cholic acid	5.89458e-10	3.19976	2.90372	5.89458e-10	5.89458e-10	5.89458e-10	5.63732	19.3026	3.20875	14.9162	19.9905	5.35978	27.3109	7.98662	14.6781	-1.55338	C24H40O5	453.28514302395	5.9908	--	--	--	--	--	--	HMDB0249206	81-25-4	Organic compounds	Lipids and lipid-like molecules	Steroids and steroid derivatives	Bile acids, alcohols and derivatives	Animals	2.03449	5.89458e-10	9.38288	13.4222	16.6585
neg_9670	Iridotrial	25.3459	20.0734	56.1542	80.5783	36.0045	52.9301	24.7521	15.5334	46.6955	28.5864	93.3582	10.0236	29.26	27.7508	46.5721	4.03757749701626	C10H14O3	423.20391005497	6.00506666666667	C06070	--	LMPR0102070004	Prenol Lipids [PR]	Isoprenoids [PR01]	C10 isoprenoids (monoterpenes) [PR0102]	--	--	--	--	--	--	--	33.8578	56.5043	28.9937	43.9894	34.5276
neg_9706	S-carboxymethyl-D-cysteine	190.042	173.019	175.713	181.799	162.902	202.716	184.328	193.02	173.852	210.285	179.878	192.737	217.071	199.401	175.091	-1.91076	C5H8NO4S-	355.027	6.05433333333333	--	--	--	--	--	--	--	--	--	--	--	--	--	179.591	182.473	183.733	194.3	197.188
neg_972	L-Arginine phosphate	5.89458e-10	5.89458e-10	9.9824	5.89458e-10	5.89458e-10	1.05611	7.04006	5.89458e-10	4.77251	1.41974	4.87709	5.50115	5.89458e-10	5.89458e-10	1.74157	-1.02846	C6H15N4O5P	275.052412738785	0.625633333333333	C05945	--	--	--	--	--	HMDB0029438	1189-11-3	Organic compounds	Organic acids and derivatives	Carboxylic acids and derivatives	Amino acids, peptides, and analogues	Animals	3.32747	0.352036	3.93752	3.93266	0.580523
neg_9724	(±)9-HpODE	195.313	336.749	181.702	269.36	497.679	179.629	383.624	54.555	1629.89	337.437	2020.53	70.211	326.968	283.996	301.608	-1.87834	C18H32O4	311.222196597585	6.06148333333333	--	--	--	--	--	--	--	--	--	--	--	--	--	237.921	315.556	689.358	809.393	304.191
neg_9731	1,11-Undecanedicarboxylic acid	511.643	477.431	437.704	498.645	457.095	447.249	500.152	451.151	483.616	509.789	491.482	495.957	555.251	508.149	502.397	0.758208147912051	C13H24O4	243.160367945677	6.06861666666667	--	--	LMFA01170014	Fatty Acyls [FA]	Fatty Acids and Conjugates [FA01]	Dicarboxylic acids [FA0117]	HMDB0002327	505-52-2	Organic compounds	Lipids and lipid-like molecules	Fatty Acyls	Fatty acids and conjugates	Animals	475.592	467.663	478.307	499.076	521.932
neg_9762	Carnitine	6.79128	8.69345	637.209	41.561	33.0714	76.2024	7.89472	25.8824	6.27887	134.802	105.772	2.6489	1.77649	2.03816	9.89921	7.25046670576064	C7H16NO3+	383.242238543285	6.11858333333333	C00318	--	--	--	--	--	HMDB0000062	541-15-1	Organic compounds	Organic nitrogen compounds	Organonitrogen compounds	Quaternary ammonium salts	Animals	217.565	50.2783	13.352	81.0745	4.57128
neg_9767	Ubiquinone Q1	2267.2	2138.03	1887.43	2127.68	2028.74	1900.13	1982.91	1851.41	1848.71	1919.63	1839.34	2007.15	1926.68	1990.5	1860.11	-2.22444	C14H18O4	249.112676245616	6.12573333333333	C00399	--	--	--	--	--	HMDB0002012	727-81-1	Organic compounds	Lipids and lipid-like molecules	Prenol lipids	Quinone and hydroquinone lipids	Microbe,Animals	2097.55	2018.85	1894.34	1922.04	1925.76
neg_9787	4,5-Bisphenol-o-quinone	5.89458e-10	5.89458e-10	64.5073	4.49301	0.061809	35.0025	0.358462	22.3586	10.4714	26.3573	147.506	5.89458e-10	2.38365	5.89458e-10	28.4953	7.67356413001013	C15H14O3	263.070819853753	6.14715	--	--	--	--	--	--	--	--	--	--	--	--	--	21.5024	13.1858	11.0628	57.9545	10.293
neg_9810	4-Dimethylallyl-L-abrine	144.535	138.102	285.219	123.915	152.539	172.641	159.179	155.707	136.787	174.963	195.534	148.482	157.15	140.28	148.508	25.5914268541239	C17H22N2O2	321.144852704975	6.18283333333333	--	--	--	--	--	--	--	--	--	--	--	--	--	189.286	149.698	150.558	172.993	148.646
neg_9811	2-Pentylthiophene	35.4362	41.2996	73.5513	36.4953	57.6307	47.164	43.5591	25.9408	51.6979	45.3019	76.118	21.4676	26.5515	12.4666	35.1973	-6.54167	C9H14S	307.153950564456	6.18283333333333	--	--	--	--	--	--	HMDB0040240	4861-58-9	Organic compounds	Organoheterocyclic compounds	Heteroaromatic compounds	_	Microbe,Animals	50.0957	47.0967	40.3993	47.6292	24.7385
neg_9812	Icosadienoic acid	8.73619	6.11362	7.46725	6.70845	72.6936	8.79087	6.86257	20.486	52.6799	10.6475	9.8481	10.1684	4.34702	7.65658	9.66071	8.03507838071019	C20H36O2	343.243408679549	6.18283333333333	--	--	--	--	--	--	--	--	--	--	--	--	--	7.43902	29.3976	26.6761	10.2213	7.22144
neg_9835	2,4,5-Trimethyl-1,3-dioxolane	258702	246910	221700	236455	237667	229344	254282	239177	242637	251654	251470	274929	268446	276036	257355	-26.173	C6H12O2	269.130782730879	6.18998333333333	--	--	--	--	--	--	HMDB0040279	3299-32-9	Organic compounds	Organoheterocyclic compounds	Dioxolanes	1,3-dioxolanes	Microbe,Animals	242438	234489	245365	259351	267279
neg_9846	cis-3-(Carboxy-ethyl)-3,5-cyclo-hexadiene-1,2-diol	169.923	169.871	141.177	144.375	146.661	124.528	143.547	131.36	131.914	166.791	137.447	140.148	143.175	158.054	145.692	-34.8438	C9H12O4	405.103690074767	6.18998333333333	--	--	--	--	--	--	--	--	--	--	--	--	--	160.324	138.521	135.607	148.129	148.974
neg_9861	Dihydrostreptomycin 6-phosphate	433.138	349.079	372.941	386.386	346.691	356.829	411.134	435.699	395.368	462.454	697.762	445.306	434.255	435.991	416.07	-46.7292	C21H42N7O15P	684.191325070362	6.18998333333333	--	--	--	--	--	--	--	--	--	--	--	--	--	385.053	363.302	414.067	535.174	428.772
neg_9872	TUBAIC ACID	0.487525	0.000512414	37.4402	26.3692	23.6005	103.157	11.0351	286.743	27.0992	57.2204	1371.27	15.9943	109.981	0.0214611	65.1077	-2.68049	C12H12O4	219.065692527112	6.21853333333333	--	--	--	--	--	--	--	--	--	--	--	--	--	12.6427	51.0423	108.292	481.494	58.3702
neg_9885	(S)-6-Hydroxynicotine	44.1768	38.1674	61.89	48.0627	61.9648	45.9734	53.2695	56.7792	54.0816	50.3045	134.7	45.1138	40.4249	39.9154	42.5165	1.21665563627415	C10H14N2O	401.219862424843	6.22568333333333	--	--	--	--	--	--	--	--	--	--	--	--	--	48.0781	52.0003	54.7101	76.7063	40.9523
neg_9893	10-hydroxy capric acid	186.724	193.829	174.208	194.369	178.98	170.186	179.425	162.323	162.181	190.403	170.717	176.964	182.166	191.331	185.736	-7.17638	C10H20O3	187.132617895049	6.25423333333333	C02774	--	LMFA01050033	Fatty Acyls [FA]	Fatty Acids and Conjugates [FA01]	Hydroxy fatty acids [FA0105]	HMDB0244272	--	Organic compounds	Organic acids and derivatives	Hydroxy acids and derivatives	Medium-chain hydroxy acids and derivatives	Animals	184.92	181.178	167.976	179.361	186.411
neg_9896	(4R)-7-Hydroxy-4-isopropenyl-7-methyl-2-oxo-oxepanone	8.15707	5.70395	75.2958	25.7679	40.7576	39.7268	48.4909	27.6382	52.7324	31.0461	259.642	6.33009	35.2194	9.72757	22.8879	-6.90951	C10H16O3	427.231195525705	6.25423333333333	--	--	--	--	--	--	--	--	--	--	--	--	--	29.7189	35.4174	42.9538	99.0062	22.6116
neg_9897	1,2-Didecanoyl-sn-glycerol	30.3215	33.2138	1051.07	410.473	121.475	589.158	169.463	890.625	514.422	521.474	4843.65	256.675	228.274	59.1189	419.085	-5.3813	C23H44O5	445.314923143169	6.25423333333333	C03199	--	--	--	--	--	HMDB0092961	--	Organic compounds	Lipids and lipid-like molecules	Glycerolipids	Diradylglycerols	Animals	371.536	373.702	524.836	1873.93	235.493
neg_9902	Alpha-Linolenic acid	282.689	284.938	273.387	259.21	351.412	346.882	121.934	128.125	150.377	226.919	133.315	136.214	146.917	172.451	440.17	-4.55456	C18H30O2	323.221515881765	6.2685	C06427	alpha-Linolenic acid metabolism(ko00592);;Biosynthesis of unsaturated fatty acids(ko01040);;Biosynthesis of plant secondary metabolites(ko01060);;Biosynthesis of plant hormones(ko01070);;Metabolic pathways(ko01100);;Biosynthesis of secondary metabolites(ko01110)	LMFA01030152	Fatty Acyls [FA]	Fatty Acids and Conjugates [FA01]	Unsaturated fatty acids [FA0103]	HMDB0001388	463-40-1	Organic compounds	Lipids and lipid-like molecules	Fatty Acyls	Lineolic acids and derivatives	Animals,Plants,Microbe	280.338	319.168	133.479	165.483	253.179
neg_9910	Corticosterone	7.93759	6.94666	76.4747	29.539	53.216	72.1261	9.841	39.0414	10.4703	23.6959	140.608	12.9458	14.2793	13.4157	16.6369	1.54468007684914	C21H30O4	391.213147100841	6.27565	--	--	--	--	--	--	--	--	--	--	--	--	--	30.453	51.627	19.7842	59.0832	14.7773
neg_9911	cis-2-Carboxycyclohexyl-acetic acid	106.748	103.187	93.9786	100.716	112.796	115.581	85.0844	84.2134	75.1426	83.8532	181.14	73.0403	74.9543	72.7215	69.2261	20.9488488748793	C9H14O4	431.20006556387	6.27565	--	--	--	--	--	--	--	--	--	--	--	--	--	101.304	109.697	81.4801	112.678	72.3007
neg_9917	N-hydroxy DAP	3595.12	3804.81	2674.67	3305	3583.83	3303.46	2794.01	2941.3	3068.97	2700.66	2156.32	3023.97	3344.02	3235.24	3350.81	-0.785083	C7H13N2O5-	447.13397103499	6.28991666666667	--	--	--	--	--	--	--	--	--	--	--	--	--	3358.2	3397.43	2934.76	2626.98	3310.02
neg_994	2-[(L-Alanin-3-ylcarbamoyl)methyl]-2-hydroxybutanedioate	31.586	18.7695	70.4839	27.6907	49.9667	50.9505	30.0471	70.1471	73.9551	31.7131	23.7811	53.3674	42.7375	15.3538	38.3189	-16.9807	C9H14N2O8	555.13331057999	0.625633333333333	--	--	--	--	--	--	--	--	--	--	--	--	--	40.2798	42.8693	58.0498	36.2872	32.1367
neg_9950	Volicitin	144.036	125.433	221.001	228.175	170.325	204.193	154.099	175.547	121.842	127.886	472.509	154.274	113.721	123.079	442.172	23.3563023942187	C23H38N2O5	457.257336480412	6.34703333333333	--	--	LMFA08020212	Fatty Acyls [FA]	Fatty amides [FA08]	N-acyl amines [FA0802]	--	--	--	--	--	--	--	163.49	200.898	150.496	251.556	226.324
neg_9960	(2R,3R)-3-Methylglutamyl-5-semialdehyde-N6-lysine	4.72264e-05	1.42894	90.2455	7.50903	0.0680257	35.6417	7.11409	28.3167	3.77767	25.444	282.455	1.87777	9.26774	5.89458e-10	19.0129	12.7617429368118	C12H23N3O4	583.314084681943	6.36131666666667	--	--	--	--	--	--	--	--	--	--	--	--	--	30.5582	14.4063	13.0695	103.259	9.42689
neg_9964	Terpin	9.55181	0.726943	547.435	205.149	22.6609	250.477	75.215	295.583	107.591	194.868	1145.11	66.5519	98.685	21.1034	114.671	-2.5393	C10H20O2	403.305636499326	6.36845	--	--	--	--	--	--	HMDB0036145	42822-86-6	Organic compounds	Lipids and lipid-like molecules	Prenol lipids	Monoterpenoids	Animals	185.905	159.429	159.463	468.843	78.153
neg_9971	Pyropheophorbide a	215.367	205.57	71.5038	160.958	168.232	126.684	145.554	102.174	149.533	97.7031	46.3535	135.417	125.041	271.489	114.057	17.8277934128917	C33H34N4O3	1113.54343427055	6.37558333333333	--	--	--	--	--	--	HMDB0256993	--	_	_	_	_	Animals	164.147	151.958	132.42	93.1579	170.196
neg_9974	Dehydroepiandrosterone	44.3244	56.417	59.6097	53.3853	73.0075	63.7141	54.7013	37.5656	58.5144	53.5226	56.5149	43.409	41.666	56.9616	51.6773	20.631361160585	C19H28O2	323.184277579607	6.37558333333333	--	--	LMST02020103	Sterol Lipids [ST]	Steroids [ST02]	C19 steroids (androgens) and derivatives [ST0202]	HMDB0005962	2283-82-1	Organic compounds	Lipids and lipid-like molecules	Steroids and steroid derivatives	Androstane steroids	Animals	53.4503	63.3689	50.2604	51.1488	50.1016
neg_9990	Pantetheine	21.4501	27.1242	21.0601	24.3883	39.417	33.2624	27.7399	15.3963	22.9793	22.474	29.53	18.1382	19.0472	15.6384	15.7452	2.61494473308041	C11H22N2O4S	323.128958358032	6.38916666666667	C00831	--	--	--	--	--	HMDB0003426	496-65-1	Organic compounds	Organic acids and derivatives	Carboxylic acids and derivatives	Amino acids, peptides, and analogues	Animals	23.2115	32.3559	22.0385	23.3807	16.8103
pos_1002	PI(18:1(9Z)/0:0)	334.503	307.055	384.139	331.256	360.89	445.481	359.153	446.172	417.624	393.673	419.322	360.812	464.741	403.356	547.595	-45.6342	C27H51O12P	621.27373090842	10.1278	--	--	--	--	--	--	HMDB0256522	--	Organic compounds	Lipids and lipid-like molecules	Glycerophospholipids	Glycerophosphoinositols	Animals	341.899	379.209	407.65	391.269	471.897
pos_1003	Rifamycin W-hemiacetal	343.938	309.118	394.859	341.128	375.689	460.97	353.492	462.747	444.623	418.06	432.728	388.53	484.1	461.327	629.251	24.8613263046875	C35H43NO11	636.296564445997	10.1278	--	--	--	--	--	--	--	--	--	--	--	--	--	349.305	392.596	420.287	413.106	524.893
pos_1016	Vibriobactin	550.29	489.966	563.136	521.73	593.848	707.82	544.419	700.475	655.248	605.372	556.069	578.93	689.763	676.44	876.846	29.2434292867195	C35H39N5O11	706.292507877556	10.1278	--	--	--	--	--	--	--	--	--	--	--	--	--	534.464	607.8	633.381	580.124	747.683
pos_1022	Hydroxymethylbilane	435.463	412.225	410.622	379.795	444.108	530.853	436.948	518.613	508.002	495.835	449.87	460.858	557.272	508.227	631.338	-16.2723	C40H46N4O17	819.258041920056	10.1278	C01024	Porphyrin metabolism(ko00860);;Metabolic pathways(ko01100);;Biosynthesis of secondary metabolites(ko01110);;Microbial metabolism in diverse environments(ko01120);;Biosynthesis of cofactors(ko01240)	--	--	--	--	HMDB0001137	71861-60-4	Organic compounds	Organoheterocyclic compounds	Tetrapyrroles and derivatives	_	Microbe,Animals,Plants	419.437	451.585	487.854	468.854	565.612
pos_1049	Gentamicin A	2816.17	2525.13	2968.02	2569.29	3484.69	4441.67	2683.65	4313.44	3787.96	4311.77	4261.05	3812.11	5290.24	4186.92	7154.25	12.3268432742331	C18H36N4O10	975.460988738325	10.1278	--	--	--	--	--	--	HMDB0252686	13291-74-2	Organic compounds	Organic oxygen compounds	Organooxygen compounds	Carbohydrates and carbohydrate conjugates	Animals	2769.77	3498.55	3595.02	4128.31	5543.8
pos_1050	Crocin	6063.01	5393.89	7060.29	6441.55	7309.13	9156.29	7041.82	11091.3	9562.06	9230.25	8696.59	9301.41	11169.5	10900.4	13726.7	49.3910179815125	C44H64O24	977.434253694461	10.1278	C08589	Biosynthesis of various plant secondary metabolites(ko00999);;Metabolic pathways(ko01100);;Biosynthesis of secondary metabolites(ko01110)	--	--	--	--	HMDB0002398	42553-65-1	Organic compounds	Lipids and lipid-like molecules	Prenol lipids	Diterpenoids	Animals	6172.4	7635.66	9231.72	9076.08	11932.2
pos_1059	Homovanillyl alcohol	377.349	455.565	609.941	522.401	216.575	428.061	762.008	184.179	469.084	678.093	877.539	329.332	449.574	394.813	789.483	9.50976733588071	C9H12O3	337.167761696642	10.1420666666667	--	--	--	--	--	--	HMDB0038925	2380-78-1	Organic compounds	Benzenoids	Phenols	Methoxyphenols	Microbe,Animals	480.952	389.012	471.757	628.321	544.623
pos_1082	4-Hydroxy-2-methyl-3-oxo-4-[(2E,6E)-farnesyl]-3,4-dihydroquinoline 1-oxide	511.63	510.454	463.782	485.45	545.856	666.412	650.323	606.008	593.974	614.22	580.305	576.225	630.042	617.361	674.516	26.5488513070958	C25H33NO3	413.29036278024	10.1563	--	--	--	--	--	--	--	--	--	--	--	--	--	495.289	565.906	616.768	590.25	640.639
pos_1093	3-Hexaprenyl-4-hydroxybenzoate	81.7895	69.9907	370.687	269.522	118.822	237.227	603.63	169.668	248.669	599.722	543.917	112.719	642.617	123.378	117.612	9.51312441375704	C37H54O3	569.400646210598	10.1563	C13425	--	LMPR02010045	Prenol Lipids [PR]	Quinones and hydroquinones [PR02]	Ubiquinones [PR0201]	HMDB0006816	65848-03-5	Organic compounds	Lipids and lipid-like molecules	Prenol lipids	Polyprenylphenols	Microbe,Animals	174.156	208.524	340.656	418.786	294.536
pos_1108	dehydro-D-arabinono-1,4-lactone	16014.7	16227.8	15798.8	15545.2	15506.8	19720.5	22122.8	21165.8	20339	20787.1	18828.5	19765.5	21135.2	21673.7	21315.7	16.6953927082133	C5H6O5	184.987119256895	10.1706333333333	C06316	Ascorbate and aldarate metabolism(ko00053);;Metabolic pathways(ko01100)	--	--	--	--	--	--	--	--	--	--	--	16013.8	16924.2	21209.2	19793.7	21374.9
pos_1109	2-Oxo-4-methylthiobutanoic acid	7994.56	7982.97	7827.93	7664.42	7580.76	9442.94	9983.43	9494.96	9147.49	9105.18	8215.03	8650.86	9125.26	9355.07	9265.68	-3.27356	C5H8O3S	186.982088644608	10.1706333333333	C01180	Cysteine and methionine metabolism(ko00270);;D-Amino acid metabolism(ko00470);;Glucosinolate biosynthesis(ko00966);;Biosynthesis of plant secondary metabolites(ko01060);;Metabolic pathways(ko01100);;Biosynthesis of secondary metabolites(ko01110);;2-Oxocarboxylic acid metabolism(ko01210)	LMFA01060170	Fatty Acyls [FA]	Fatty Acids and Conjugates [FA01]	Oxo fatty acids [FA0106]	HMDB0001553	583-92-6	Organic compounds	Lipids and lipid-like molecules	Fatty Acyls	Fatty acids and conjugates	Microbe,Animals,Plants	7935.15	8229.37	9541.96	8657.03	9248.67
pos_1217	Geranylgeraniol	682.694	729.352	784.482	3649.52	832.881	773.433	749.407	933.636	2285.09	739.797	1738.09	608.718	737.775	1080.15	1354.87	1.99040666795323	C20H34O	308.29547382526	10.2420166666667	C09094	Diterpenoid biosynthesis(ko00904);;Biosynthesis of secondary metabolites(ko01110)	LMPR0104010009	Prenol Lipids [PR]	Isoprenoids [PR01]	C20 isoprenoids (diterpenes) [PR0104]	--	--	--	--	--	--	--	732.176	1751.94	1322.71	1028.87	1057.6
pos_1273	3'-Hydroxyechinenone	82708.9	86737.1	86429.9	88744.7	92244.3	115018	127200	126054	124790	126690	117798	124333	136004	138105	142049	46.9918081225839	C40H54O2	584.472823242825	10.2991166666667	--	--	--	--	--	--	--	--	--	--	--	--	--	85292	98668.9	126015	122940	138719
pos_1314	L-histidinol	1645.99	1645.95	1650.18	1642.05	1645.05	1953.04	2174.96	2097.41	2068.81	2057.94	1882.23	1949.81	2087.61	2145.47	2178.94	-40.9625	C6H11N3O	283.176141584898	10.342	--	--	--	--	--	--	--	--	--	--	--	--	--	1647.37	1746.71	2113.73	1963.33	2137.34
pos_1315	6alpha-Hydroxycampestanol	425442	435428	433609	434312	434843	540952	609547	599976	581683	582503	541217	561829	611036	624183	626306	9.31137953444225	C28H50O2	457.350440435165	10.342	--	--	--	--	--	--	--	--	--	--	--	--	--	431493	470036	597068	561850	620508
pos_1325	1'-Hydroxy-gamma-carotene	171.57	160.944	160.708	167.641	176.907	211.778	216.584	170.221	210.49	197.378	169.528	202.231	207.101	171.095	206.472	-20.2379	C40H58O	554.43694561585	10.3490833333333	--	--	--	--	--	--	HMDB0304005	--	Organic compounds	Lipids and lipid-like molecules	Prenol lipids	Tetraterpenoids	Animals	164.407	185.442	199.099	189.712	194.889
pos_1329	2,4-Diamino-6-hydroxylaminotoluene	3868.56	3866.91	3826.66	3724.38	3648.26	4595.24	4782.76	4617.85	4312.58	4372.33	3969.68	4069.07	4323.93	4438.24	4426.53	-1.98048	C7H11N3O	195.12373432431	10.3633666666667	--	--	--	--	--	--	--	--	--	--	--	--	--	3854.04	3989.29	4571.07	4137.03	4396.23
pos_1331	Isoetharine	1691.47	1671.47	1661.93	1650.97	1655.38	2057.75	2221.51	2152.49	2092.93	2160.91	1949.44	2029.55	2183.5	2207.78	2251.77	-6.42576	C13H21NO3	239.150006802902	10.3562166666667	C07053	--	--	--	--	--	HMDB0014366	530-08-5	Organic compounds	Benzenoids	Phenols	Benzenediols	Animals	1674.96	1788.03	2155.65	2046.64	2214.35
pos_1339	Stearoylcarnitine	4564.32	4559.46	4895.35	4726.28	4623.06	5828.09	6173.36	5898.78	6112.66	5989.51	5949.23	5651.01	5907.41	6002.16	6147.46	5.62753902005847	C25H49NO4	392.354711134206	10.3633666666667	--	--	--	--	--	--	--	--	--	--	--	--	--	4673.04	5059.14	6061.6	5863.25	6019.01
pos_1344	6-Deoxoteasterone	90805.2	92548.2	92760.4	93000.2	92500.6	115171	129561	126919	123686	123278	114651	118428	128282	131918	133235	-34.0159	C28H50O3	452.395128469427	10.3562166666667	--	--	--	--	--	--	--	--	--	--	--	--	--	92037.9	100224	126722	118786	131145
pos_1371	ALVERINE	923.197	944.055	899.53	880.021	904.236	1097.57	1454.71	1343.71	1353.36	1343.63	1307.37	1192	1398.09	1467.9	1588.35	2.48956691454639	C20H27N	282.222326404631	10.3919166666667	--	--	--	--	--	--	HMDB0015554	150-59-4	Organic compounds	Benzenoids	Benzene and substituted derivatives	Phenylpropylamines	Animals	922.261	960.608	1383.93	1281	1484.78
pos_1381	(S,E)-Lyratol propanoate	605.75	615.167	697.886	1851.41	748.755	734.469	628.146	409.294	1234.81	752.218	1102.78	659.771	458.04	918.692	631.58	4.63751297475516	C13H20O2	226.180508012671	10.4054833333333	--	--	--	--	--	--	HMDB0031869	79507-85-0	Organic compounds	Organic acids and derivatives	Carboxylic acids and derivatives	Carboxylic acid derivatives	Animals	639.601	1111.55	757.416	838.256	669.437
pos_1385	cis-Abienol	304.857	329.513	314.487	321.312	331.725	400.315	490.683	495.491	518.732	489.924	441.335	468.657	556.276	538.096	556.81	3.82830598831402	C20H34O	332.295902447733	10.4054833333333	--	--	--	--	--	--	--	--	--	--	--	--	--	316.286	351.117	501.635	466.639	550.394
pos_1407	Pikromycin	373.873	345.973	863.37	446.899	368.837	604.93	506.934	672.198	579.169	537.678	1029.05	462.005	522.822	283.166	485.754	32.1627998259313	C28H47NO8	543.380889087589	10.4197666666667	--	--	--	--	--	--	--	--	--	--	--	--	--	527.739	473.555	586.101	676.244	430.581
pos_1498	(5R,6S)-5,6-Epoxy-7-megastigmen-9-one	372.918	370.642	396.024	650.87	447.256	440.778	391.841	349.379	526.726	437.713	428.768	340.817	336.632	407.278	355.195	4.03804779236659	C13H20O2	209.154446817348	10.5268333333333	--	--	--	--	--	--	HMDB0034984	--	Organic compounds	Organoheterocyclic compounds	Oxepanes	_	Microbe,Animals	379.861	512.968	422.649	402.432	366.368
pos_1511	PC(10:0/16:1(9Z))	220.916	218.409	571.061	378.203	388.678	485.459	337.506	364.132	338.944	405.323	689.753	482.933	447.482	436.646	468.715	-21.5506	C34H66NO8P	612.424798756146	10.5268333333333	--	--	LMGP01012126	Glycerophospholipids [GP]	Glycerophosphocholines [GP01]	Diacylglycerophosphocholines [GP0101]	--	--	--	--	--	--	--	336.795	417.447	346.861	526.003	450.948
pos_1516	S-(5-Hydroxy-2-furoyl)-CoA	47.0137	40.1007	47.6897	464.755	4422.1	657.799	1093.68	997.221	487.379	1639.33	976.687	2921.6	8976.19	401.916	392.173	-3.89936	C26H38N7O19P3S	842.098329780862	10.5339833333333	C03724	--	LMFA07050366	Fatty Acyls [FA]	Fatty esters [FA07]	Fatty acyl CoAs [FA0705]	--	--	--	--	--	--	--	44.9347	1848.22	859.426	1845.87	3256.76
pos_1519	PS(16:1(9Z)/17:0)	474.559	454.304	631.589	688.328	507.934	613.321	831.52	737.053	807.594	740.764	785.855	1064.77	748.906	765.527	783.532	-3.76679	C39H74NO10P	730.498930262652	10.5411166666667	--	--	LMGP03010208	Glycerophospholipids [GP]	Glycerophosphoserines [GP03]	Diacylglycerophosphoserines [GP0301]	--	--	--	--	--	--	--	520.151	603.194	792.056	863.796	765.988
pos_1531	Benzothiazole	35887.2	36884.7	35822.4	35432.5	36961.9	43325.8	50380.6	49361.8	47098.7	48667.5	44059	46000.3	51227.6	52299.9	52925.9	10.8632402982487	C7H5NS	136.02301328961	10.5625333333333	--	--	--	--	--	--	HMDB0032930	95-16-9	Organic compounds	Organoheterocyclic compounds	Benzothiazoles	_	Microbe,Animals,Plants	36198.1	38573.4	48947.1	46242.3	52151.1
pos_1553	20-Oxo-5-O-beta-mycaminosyltylactone	440.769	406.453	592.144	469.898	420.918	511.966	559.558	491.675	503.666	611.632	714.765	497.001	551.646	499.24	622.821	20.2166173220259	C31H51NO9	581.367535275917	10.5625333333333	--	--	--	--	--	--	--	--	--	--	--	--	--	479.789	467.594	518.3	607.799	557.902
pos_1562	PC(18:0/18:1(9Z))	1074.13	1043.38	2219.26	2576.86	1421.32	2512.01	2452.74	2647.08	2943.69	2380.7	3783.61	4409.87	2406.67	3439.74	2319.86	25.034669731976	C44H86NO8P	826.59198096313	10.5553833333333	--	--	LMGP01010761	Glycerophospholipids [GP]	Glycerophosphocholines [GP01]	Diacylglycerophosphocholines [GP0101]	HMDB0008038	56421-10-4	Organic compounds	Lipids and lipid-like molecules	Glycerophospholipids	Glycerophosphocholines	Microbe,Animals	1445.59	2170.07	2681.17	3524.73	2722.09
pos_1579	N-Formyl-L-aspartate	16076.3	16541.3	15520.5	15344.1	17050.6	18274.8	20564	19952.3	19235.7	19891.3	16825.3	18287.1	21111.9	20656.1	21940.9	-7.89525	C5H7NO5	179.064976466373	10.5696666666667	C01044	Histidine metabolism(ko00340);;Metabolic pathways(ko01100)	--	--	--	--	HMDB0060495	--	Organic compounds	Organic acids and derivatives	Carboxylic acids and derivatives	Amino acids, peptides, and analogues	Animals	16046	16889.8	19917.3	18334.6	21236.3
pos_1615	Staphyloxanthin	273.286	247.065	742.002	401.58	283.891	324.831	338.534	342.982	289.642	295.898	777.5	422.817	286.365	212.148	262.343	36.9408597606079	C51H78O8	857.563066205303	10.5696666666667	--	--	--	--	--	--	HMDB0258483	--	Organic compounds	Lipids and lipid-like molecules	Prenol lipids	Triterpenoids	Animals	420.785	336.767	323.719	498.738	253.619
pos_1628	Avermectin B1a aglycone	2132.17	1997.44	2872.39	2215.25	1989.02	2565.82	2750.84	2997.66	2616.87	2985.35	3735.99	2545.67	2913.11	2513.38	3039.34	42.4282421466574	C34H48O8	549.345857859257	10.5768	--	--	--	--	--	--	--	--	--	--	--	--	--	2334	2256.7	2788.45	3089	2821.94
pos_1642	3β-Hydroxy-5α,6α-epoxy-9-oxo-9,10-seco-5-cholest-7-en-11-al	651.653	633.927	909.893	658.397	646.595	828.612	769.649	1026.84	675.755	772.443	3187.82	654.497	701.309	676.201	836.687	-36.8645	C27H42O4	431.299723144223	10.6053	--	--	--	--	--	--	--	--	--	--	--	--	--	731.824	711.201	824.083	1538.25	738.065
pos_1645	PC(20:2(11Z,14Z)/18:3(9Z,12Z,15Z))	272.141	235.891	789.571	1789.77	833.587	787.866	1282.39	1034.87	1220.15	1278.88	2136.66	3547.8	1331.67	847.151	1033.44	3.57220747197669	C46H82NO8P	830.56991073649	10.6053	--	--	--	--	--	--	--	--	--	--	--	--	--	432.534	1137.07	1179.14	2321.11	1070.76
pos_1652	5-O-beta-D-Mycaminosyltylactone	33.6832	23.3217	33.3815	23.8987	30.9527	23.5348	18.8363	34.6203	17.449	43.023	27.8479	24.5148	28.7758	21.6321	39.7143	-11.7709	C31H53NO8	585.404264675489	10.6196333333333	--	--	--	--	--	--	--	--	--	--	--	--	--	30.1288	26.1287	23.6352	31.7952	30.0407
pos_1663	13Z-Docosenamide	86300.1	87529.5	85853.7	86575.8	87780.1	106551	125903	121698	117821	119413	108875	115746	124165	129456	128894	2.32114250546574	C22H43NO	338.342524436735	10.6339166666667	--	--	LMFA08010028	Fatty Acyls [FA]	Fatty amides [FA08]	Primary amides [FA0801]	--	--	--	--	--	--	--	86561.1	93635.6	121808	114678	127505
pos_1667	N-stearoyl valine	90552.6	81891.7	79778.9	84822.2	79718.2	99066.7	115151	111241	109420	116962	108477	109418	116895	116721	120193	1.91054940011131	C23H45NO3	406.329897376531	10.6339166666667	--	--	--	--	--	--	HMDB0241952	--	Organic compounds	Organic acids and derivatives	Carboxylic acids and derivatives	Amino acids, peptides, and analogues	Animals	84074.4	87869	111937	111619	117936
pos_1699	N(pros)-methyl-L-histidine	18870.9	19177	18442.5	17974.8	19582.1	21623.7	24218.4	23268.1	22440.7	23134.7	20012.8	21404.9	24120.5	24092.1	24910.2	31.4682181729367	C7H11N3O2	170.097723845944	10.6696	C01152	Histidine metabolism(ko00340);;Metabolic pathways(ko01100)	--	--	--	--	HMDB0000479	368-16-1	Organic compounds	Organic acids and derivatives	Carboxylic acids and derivatives	Amino acids, peptides, and analogues	Microbe,Animals	18830.2	19726.9	23309.1	21517.5	24374.3
pos_1717	Hydroxyspirilloxanthin	90.0411	81.182	159.152	104.35	116.136	111.19	103.21	114.949	83.897	118.25	198.782	76.7551	99.2902	69.9701	125.646	-0.0844053	C41H58O2	582.443031937872	10.6838833333333	C15879	Carotenoid biosynthesis(ko00906);;Metabolic pathways(ko01100);;Biosynthesis of secondary metabolites(ko01110)	LMPR01070137	Prenol Lipids [PR]	Isoprenoids [PR01]	C40 isoprenoids (tetraterpenes) [PR0107]	--	--	--	--	--	--	--	110.125	110.559	100.685	131.262	98.3019
pos_1743	ergosteryl 3-beta-D-glucoside	438.097	629.019	798.639	548.64	592.18	668.356	579.988	646.34	587.356	702.217	973.519	529.937	643.634	640.694	928.477	-35.2243	C34H54O6	523.358517527869	10.7053	--	--	--	--	--	--	--	--	--	--	--	--	--	621.918	603.059	604.562	735.224	737.602
pos_1747	Stearamide	16191.2	18572.3	14750.8	30159.8	15902.7	20405.8	22487.8	20113.3	30206.2	26091.6	25961.8	19131.9	23605	26522.7	26209.4	3.10482	C18H37NO	284.295670798753	10.7195666666667	C13846	--	LMFA08010003	Fatty Acyls [FA]	Fatty amides [FA08]	Primary amides [FA0801]	HMDB0034146	124-26-5	Organic compounds	Organic acids and derivatives	Carboximidic acids and derivatives	Carboximidic acids	Animals,Plants	16504.8	22156.1	24269.1	23728.4	25445.7
pos_1762	6-Hydroxyhexan-6-olide	314983	321526	314371	316484	317726	386652	456856	447818	425662	434935	401002	422782	459473	470033	472433	29.8517092138658	C6H10O3	261.131886262413	10.7402833333333	--	--	--	--	--	--	--	--	--	--	--	--	--	316960	340287	443445	419573	467313
pos_1770	Ascorbyl stearate	946.921	932.855	1125.24	955.817	878.189	1061.06	1147.1	1148.67	1014.75	1177.45	2456.98	911.095	1070.83	1011.72	1239.28	-7.5896	C24H42O7	465.319681321154	10.7402833333333	--	--	LMFA07010789	Fatty Acyls [FA]	Fatty esters [FA07]	Wax monoesters [FA0701]	HMDB0038242	10605-09-1	Organic compounds	Lipids and lipid-like molecules	Fatty Acyls	Fatty acid esters	Animals	1001.67	965.023	1103.5	1515.18	1107.28
pos_1775	PE(16:0/19:0)	456.569	472.785	254.87	298.699	356.168	355.678	383.415	279.592	276.05	265.975	138.133	234.761	236.063	275.049	247.449	47.8654740457127	C40H80NO8P	698.583414517178	10.7402833333333	--	--	LMGP02010173	Glycerophospholipids [GP]	Glycerophosphoethanolamines [GP02]	Diacylglycerophosphoethanolamines [GP0201]	--	--	--	--	--	--	--	394.741	336.848	313.019	212.956	252.854
pos_1784	Thr Cys Gly	6292.48	6354.55	6223.17	6158.75	6097.37	7332.72	7578.82	6966.84	7336.61	7266.92	6348.51	6734.39	7108.43	7295.58	7459.17	6.75732589878422	C9H17N3O5S	280.098053983986	10.7474166666667	--	--	--	--	--	--	--	--	--	--	--	--	--	6290.06	6529.61	7294.09	6783.27	7287.73
pos_1792	PS(17:0/14:0)	356.838	350.375	1038.68	534.954	433.336	774.288	743.296	738.468	738.165	869.583	1485.18	884.564	742.197	730.41	1545.09	-9.24474	C37H72NO10P	739.516539691148	10.7617	--	--	LMGP03010227	Glycerophospholipids [GP]	Glycerophosphoserines [GP03]	Diacylglycerophosphoserines [GP0301]	--	--	--	--	--	--	--	581.964	580.859	739.977	1079.78	1005.9
pos_1797	Glandulone C	295.968	303.281	295.695	282.993	284.847	351.389	352.738	372.089	354.988	408.554	291.22	332.952	437.293	412.933	407.475	7.22877995536046	C15H20O3	249.150314690534	10.7688333333333	--	--	--	--	--	--	HMDB0039859	--	Organic compounds	Lipids and lipid-like molecules	Prenol lipids	Sesquiterpenoids	Animals	298.315	306.409	359.938	344.242	419.234
pos_1807	Avermectin A1a aglycone	5629.71	5190.96	9032.25	6843.61	6801.45	7796.7	7603.92	8541.74	6975.44	8331.87	11653.1	7757.76	9676.87	6611.24	8012.73	44.8910611873312	C35H50O8	616.455685299477	10.7688333333333	--	--	--	--	--	--	--	--	--	--	--	--	--	6617.64	7147.26	7707.03	9247.58	8100.28
pos_1816	L-Urobilinogen	166.536	158.54	242.482	195.759	175.389	230.461	236.03	252.936	216.437	245.954	302.115	203.662	257.51	187.031	249.045	9.56700880652443	C33H48N4O6	579.359802382277	10.7759666666667	C05789	--	--	--	--	--	HMDB0004157	17095-63-5	Organic compounds	Organoheterocyclic compounds	Tetrapyrroles and derivatives	Bilirubins	Animals	189.186	200.537	235.134	250.577	231.195
pos_1822	7,8-Diaminononanoate	17846.8	17637.9	17453.3	17045.3	18099	21434	24654.9	23730.1	23049.4	23688.8	20627.6	22415	24291.7	25235.2	25858.9	6.36195722545088	C9H20N2O2	171.150386658136	10.7903	C01037	Biotin metabolism(ko00780);;Metabolic pathways(ko01100);;Biosynthesis of cofactors(ko01240)	LMFA01100062	Fatty Acyls [FA]	Fatty Acids and Conjugates [FA01]	Amino fatty acids [FA0110]	HMDB0304236	--	Organic compounds	Lipids and lipid-like molecules	Fatty Acyls	Fatty acids and conjugates	Microbe,Animals	17646	18859.5	23811.5	22243.8	25128.6
pos_1831	1-Methyl-4-phenyl-1,2,3,6-tetrahydropyridine	123071	126111	123460	122307	127716	149514	176985	172596	167700	173325	156292	163463	182242	187837	191687	7.38491245210831	C12H15N	174.129004397213	10.8045166666667	C04599	Parkinson disease(ko05012);;Pathways of neurodegeneration - multiple diseases(ko05022)	--	--	--	--	HMDB0243929	28289-54-5	Organic compounds	Organoheterocyclic compounds	Pyridines and derivatives	Hydropyridines	Animals	124214	133179	172427	164360	187255
pos_1864	3,7,11,15-Tetramethyl-6,10,14-hexadecatrien-1-ol	6652.61	8067.6	9511.67	51001.5	10180.1	8417.21	8801.08	12240.1	35363.3	9113.02	27190.3	7515.49	9689.36	17078	14746.2	2.33137298232325	C20H36O	310.311373608874	10.8259333333333	--	--	LMFA05000210	Fatty Acyls [FA]	Fatty alcohols [FA05]	-	HMDB0032147	36237-66-8	Organic compounds	Lipids and lipid-like molecules	Prenol lipids	Diterpenoids	Animals	8077.29	23199.6	18801.5	14606.3	13837.9
pos_1897	PG(16:1(9Z)/17:0)	3107.49	3151.03	6147.81	7288.35	4344.35	5000.32	6077.16	5759.03	6552.93	6520.43	9151.16	12430.5	6255.95	4952.12	5264.94	-5.25567	C39H75O10P	699.492071950521	10.8616333333333	--	--	LMGP04010208	Glycerophospholipids [GP]	Glycerophosphoglycerols [GP04]	Diacylglycerophosphoglycerols [GP0401]	--	--	--	--	--	--	--	4135.44	5544.34	6129.71	9367.37	5491
pos_1909	Oxethazaine	1369.99	1412.16	1646.02	1422.46	1465.36	1730.22	1588.15	1594.79	1484.7	1592.71	1988.87	1441.74	1560.22	1441.44	1613.46	-0.443164	C28H41N3O3	485.348	10.8759	C12552	--	--	--	--	--	HMDB0255980	--	Organic compounds	Benzenoids	Benzene and substituted derivatives	Phenethylamines	Animals	1476.06	1539.34	1555.88	1674.44	1538.37
pos_1924	DG(12:0/16:1(9Z)/0:0)	5.27564	5.74955	15.3382	12.1025	6.99935	13.2029	7.45214	14.0207	16.7083	15.6627	13.2441	6.89319	9.02199	12.6901	10.0881	35.0157936604568	C31H58O5	549.409456094267	10.8901833333333	--	--	LMGL02010322	Glycerolipids [GL]	Diradylglycerols [GL02]	Diacylglycerols [GL0201]	--	--	--	--	--	--	--	8.78781	10.7682	12.7271	11.9333	10.6001
pos_1956	Avenestergenin B2	2087.29	2106.22	3263.54	3088.14	2445.71	2859.24	2908.51	2799.25	2814.09	3121.28	3999.15	3909.48	3055.56	2660.75	2881.43	0.346336928802241	C37H52O6	593.383870978819	10.9116	--	--	--	--	--	--	HMDB0035266	90578-32-8	Organic compounds	Lipids and lipid-like molecules	Prenol lipids	Triterpenoids	Animals	2485.68	2797.7	2840.61	3676.63	2865.91
pos_1975	Glucosamine-1P	77351	77017.2	75922.7	75265.3	76526.5	90342.7	96412.8	96349.7	91346.4	92011.2	85234.4	88026	96476.4	98590.7	99292.1	-12.0921	C6H14NO8P	301.076396154989	10.9187333333333	--	--	--	--	--	--	HMDB0001109	--	Organic compounds	Organic oxygen compounds	Organooxygen compounds	Carbohydrates and carbohydrate conjugates	Animals	76763.6	80711.5	94703	88423.9	98119.7
pos_1997	trans-2-Enoyl-OPC4-CoA	5.89458e-10	5.89458e-10	5.51563	10.6444	1736.26	175.373	2887.76	553.691	206.304	882.382	522.15	1048.65	4509.42	258.333	417.2	-8.07937	C35H54N7O18P3S	1008.22714932309	10.9330166666667	C16336	alpha-Linolenic acid metabolism(ko00592);;Metabolic pathways(ko01100);;Biosynthesis of secondary metabolites(ko01110)	LMFA07050380	Fatty Acyls [FA]	Fatty esters [FA07]	Fatty acyl CoAs [FA0705]	HMDB0011120	--	--	--	--	--	--	1.83854	640.759	1215.92	817.727	1728.32
pos_2031	PC(o-16:1(9Z)/22:0)	960.995	968.15	914.766	917.493	916.425	1044.59	1160.31	1128.23	1051.85	1054.02	899.197	988.038	1037.91	1078.42	1048.62	-6.48777	C46H92NO7P	801.655339931228	10.9258833333333	--	--	LMGP01020260	Glycerophospholipids [GP]	Glycerophosphocholines [GP01]	1-alkyl,2-acylglycerophosphocholines [GP0102]	HMDB0013416	--	Organic compounds	Lipids and lipid-like molecules	Glycerophospholipids	Glycerophosphocholines	Animals	947.97	959.504	1113.46	980.418	1054.98
pos_2033	PC(o-20:0/18:3(9Z,12Z,15Z))	482.197	492.198	437.472	536.72	557.427	642.763	470.626	446.888	430.421	413.729	238.44	349.558	421.502	425.4	362.71	4.54257737715142	C46H88NO7P	815.66728961915	10.9258833333333	--	--	LMGP01020230	Glycerophospholipids [GP]	Glycerophosphocholines [GP01]	1-alkyl,2-acylglycerophosphocholines [GP0102]	HMDB0013440	--	Organic compounds	Lipids and lipid-like molecules	Glycerophospholipids	Glycerophosphocholines	Animals	470.622	578.97	449.312	333.909	403.204
pos_2056	beta-Citraurin	744.858	759.765	725.193	733.108	752.678	887.403	910.516	897.508	819.842	858.434	805.32	827.293	870.171	854.314	861.638	5.81468693480572	C30H40O2	397.291491287541	10.9472833333333	--	--	--	--	--	--	HMDB0035091	650-69-1	Organic compounds	Lipids and lipid-like molecules	Prenol lipids	Triterpenoids	Animals	743.272	791.063	875.955	830.349	862.041
pos_2057	Tetradecenoylcarnitine	274.247	287.302	327.788	468.073	336.204	324.196	293.113	342.535	327.677	300.555	424.11	329.484	280.941	269.204	285.699	-18.083	C21H39NO4	411.31505642491	10.9472833333333	--	--	--	--	--	--	HMDB0258884	--	Organic compounds	Lipids and lipid-like molecules	Fatty Acyls	Fatty acids and conjugates	Animals	296.446	376.158	321.108	351.383	278.614
pos_2092	Salviol	42.645	45.6606	47.3551	37.7833	42.0239	44.6972	42.0965	43.9811	37.7708	42.9114	34.7127	28.1437	35.1948	31.0231	37.6221	-43.3318	C20H30O2	643.386126592604	10.9829833333333	--	--	--	--	--	--	HMDB0302947	--	Organic compounds	Lipids and lipid-like molecules	Prenol lipids	Diterpenoids	Animals	45.2202	41.5015	41.2828	35.2559	34.6133
pos_2094	PC(18:1(11Z)/18:2(9Z,12Z))	830.949	850.251	1405.85	4058.15	1483.72	1413.17	2843.86	2061.78	2580.52	2267.58	3617.09	8275.37	2193.12	1911.2	1809.17	7.26934385318914	C44H82NO8P	806.572721997522	10.9829833333333	--	--	--	--	--	--	--	--	--	--	--	--	--	1029.02	2318.35	2495.39	4720.01	1971.16
pos_2098	Decenoylcarnitine	810.212	804.993	999.18	850.588	788.271	1016.81	998.287	989.103	924.165	988.493	1000.76	861.581	908.927	955.298	1024.49	-14.3731	C17H31NO4	665.404770996071	10.9901166666667	--	--	--	--	--	--	HMDB0250918	--	Organic compounds	Lipids and lipid-like molecules	Fatty Acyls	Fatty acids and conjugates	Animals	871.462	885.222	970.519	950.279	962.905
pos_21	2-Hydroxy-cis-hex-2,4-dienoate	6986.34	6934.46	8584.78	7408.46	14612.6	20190.3	12419.1	19748.3	23392.4	11111.9	10674.9	23725.3	11645	11578.4	11491.8	29.1851590923268	C6H8O3	167.014239277349	0.504266666666667	C11354	Xylene degradation(ko00622);;Steroid degradation(ko00984);;Metabolic pathways(ko01100);;Microbial metabolism in diverse environments(ko01120);;Degradation of aromatic compounds(ko01220)	LMFA01031001	Fatty Acyls [FA]	Fatty Acids and Conjugates [FA01]	Unsaturated fatty acids [FA0103]	--	--	--	--	--	--	--	7501.86	14070.5	18519.9	15170.7	11571.7
pos_2115	Nostoxanthin	941.797	805.923	1392.71	1213.81	1565.03	1411.62	1354.92	1458.23	1197.32	1664.63	1782.46	1738.32	2559.31	1397.63	1525.5	28.2785407588582	C40H56O4	601.442115647094	11.0044	C16284	Carotenoid biosynthesis(ko00906)	LMPR01070104	Prenol Lipids [PR]	Isoprenoids [PR01]	C40 isoprenoids (tetraterpenes) [PR0107]	--	--	--	--	--	--	--	1046.81	1396.82	1336.82	1728.47	1827.48
pos_2139	IPC 18:0;3/18:0;0	1279.96	1287.4	2560.32	5297.34	2152.78	2766.8	3514.29	3127.09	4050.44	3661.66	5987.11	10689.1	3444.64	3404.04	3123.74	-18.0423	C42H84NO12P	808.554930234526	11.0258166666667	--	--	LMSP03030013	Sphingolipids [SP]	Phosphosphingolipids [SP03]	Ceramide phosphoinositols [SP0303]	--	--	--	--	--	--	--	1709.23	3405.64	3563.94	6779.27	3324.14
pos_2141	Calcitetrol	2200	2104.75	3072.59	5323.49	3647.03	5771.39	5735.91	4800.77	4792.91	4434.64	6362.22	9830.35	6159.61	7214.42	3305.47	7.21102354532726	C27H44O4	903.617312855148	11.0258166666667	C18231	Steroid biosynthesis(ko00100);;Metabolic pathways(ko01100);;Parathyroid hormone synthesis, secretion and action(ko04928)	LMST03020686	Sterol Lipids [ST]	Secosteroids [ST03]	Vitamin D3 and derivatives [ST0302]	HMDB0006228	56142-94-0	Organic compounds	Lipids and lipid-like molecules	Steroids and steroid derivatives	Vitamin D and derivatives	Animals	2459.11	4913.97	5109.86	6875.74	5559.83
pos_2162	Homodolicholide	585.1	600.666	803.242	664.434	659.377	755.958	680.756	741.443	641.978	769.138	1007.75	593.053	698.767	678.012	807.45	-8.81877	C29H48O6	493.348023810137	11.0615	--	--	--	--	--	--	HMDB0033907	86630-40-2	Organic compounds	Organoheterocyclic compounds	Benzopyrans	1-benzopyrans	Animals	663.003	693.256	688.059	789.982	728.076
pos_2185	IPC 18:0;3/22:0;1	949.632	928.964	2301.59	5541.04	2237.59	4892.72	4008.84	3066.98	4196.65	3517.61	5732.29	11552.4	4128.67	6845.12	2630.02	16.7719955677372	C46H92NO13P	898.652960128445	11.0750833333333	--	--	--	--	--	--	--	--	--	--	--	--	--	1393.4	4223.78	3757.49	6934.1	4534.6
[truncated: 252 more rows]

## Sheet: Table S3
Table S3. Summary of sequencing output and quality control metrics for rhizosphere fungi communities.
[truncated: 18 more rows]

[truncated: 1 more sheets: Table S4]
